# Supplementary material for: Signatures of paracrystallinity in amorphous silicon from machine-learning-driven molecular dynamics
Source: Nat Commun. 2025 Mar 10;16:2360. doi: 10.1038/s41467-025-57406-4 (PMC11894222; doi:10.1038/s41467-025-57406-4)
Supplement: Supplementary file 3 — Source Data [file 41467_2025_57406_MOESM3_ESM.zip]

Archive with 2 entries (2 files):
- Source_data-main_SI_combined.xlsx
- __MACOSX/._Source_data-main_SI_combined.xlsx
