# Supplementary material for: Signatures of paracrystallinity in amorphous silicon from machine-learning-driven molecular dynamics
Source: Nat Commun. 2025 Mar 10;16:2360. doi: 10.1038/s41467-025-57406-4 (PMC11894222; doi:10.1038/s41467-025-57406-4)
Supplement: Supplementary file 3 — Source Data [file 41467_2025_57406_MOESM3_ESM.zip › Source_data-main_SI_combined.xlsx]

## Sheet: Fig-1
soap_similarity	dE_mtp (eV/atom)	category
0.888629	0.185527	CRN
0.856601	0.177636	CRN
0.866665	0.186902	CRN
0.920417	0.158464	CRN
0.899123	0.157058	CRN
0.880398	0.180246	CRN
0.870005	0.179293	CRN
0.902837	0.180043	Paracrystalline
0.899703	0.152121	CRN
0.90569	0.157371	CRN
0.93232	0.154683	Paracrystalline
0.896181	0.170668	CRN
0.904695	0.154824	CRN
0.899808	0.157777	CRN
0.89224	0.161808	CRN
0.999419	0.032293	Diamond
0.897559	0.194636	CRN
0.87161	0.170761	CRN
0.998875	0.043855	Diamond
0.932895	0.153418	Paracrystalline
0.87973	0.188574	CRN
0.934419	0.149636	Paracrystalline
0.887034	0.172933	CRN
0.920836	0.160277	CRN
0.894457	0.181699	CRN
0.867575	0.165105	CRN
0.895674	0.161621	CRN
0.886398	0.171808	CRN
0.929286	0.152964	Paracrystalline
0.922843	0.167449	Paracrystalline
0.864124	0.170402	CRN
0.921029	0.153964	CRN
0.902155	0.144871	Paracrystalline
0.914456	0.161183	CRN
0.914855	0.165605	CRN
0.918842	0.156121	Paracrystalline
0.932754	0.158246	Paracrystalline
0.999288	0.035683	Diamond
0.865192	0.170043	CRN
0.908302	0.158996	CRN
0.999015	0.041777	Diamond
0.907072	0.164886	CRN
0.905141	0.151058	CRN
0.922208	0.154964	Paracrystalline
0.917867	0.157793	CRN
0.999217	0.039793	Diamond
0.934583	0.145668	CRN
0.961557	0.165933	Paracrystalline
0.91364	0.165121	Paracrystalline
0.90392	0.153214	Paracrystalline
0.899564	0.163293	CRN
0.910462	0.12823	CRN
0.914636	0.16573	CRN
0.924289	0.15873	Paracrystalline
0.929586	0.152714	Paracrystalline
0.885834	0.163871	CRN
0.936164	0.143558	CRN
0.943487	0.155246	Paracrystalline
0.936496	0.149886	Paracrystalline
0.999115	0.035511	Diamond
0.934378	0.151668	Paracrystalline
0.998995	0.036886	Diamond
0.945819	0.152761	Paracrystalline
0.999067	0.037793	Diamond
0.908056	0.161683	CRN
0.91374	0.166933	Paracrystalline
0.999151	0.037386	Diamond
0.998907	0.035886	Diamond
0.934056	0.151105	Paracrystalline
0.999111	0.043574	Diamond
0.941277	0.142136	Paracrystalline
0.998777	0.044355	Diamond
0.998926	0.040355	Diamond
0.938102	0.151652	Paracrystalline
0.999226	0.039433	Diamond
0.999412	0.03523	Diamond
0.904603	0.127933	CRN
0.946714	0.154339	Paracrystalline
0.925681	0.159839	Paracrystalline
0.936167	0.136589	CRN
0.923982	0.161543	CRN
0.940148	0.151464	Paracrystalline
0.998997	0.043496	Diamond
0.999218	0.040293	Diamond
0.928825	0.160183	CRN
0.912924	0.159027	CRN
0.998993	0.04073	Diamond
0.999036	0.042871	Diamond
0.99922	0.041089	Diamond
0.933266	0.142761	CRN
0.908003	0.173261	CRN
0.999305	0.037543	Diamond
0.918358	0.149699	Paracrystalline
0.949575	0.152418	Paracrystalline
0.934079	0.152558	CRN
0.94381	0.161449	Paracrystalline
0.944818	0.154949	Paracrystalline
0.940115	0.151043	Paracrystalline
0.999304	0.033027	Diamond
0.999354	0.03948	Diamond
0.999093	0.042402	Diamond
0.938947	0.152746	Paracrystalline
0.941712	0.148043	Paracrystalline
0.998982	0.039308	Diamond
0.998809	0.04073	Diamond
0.998314	0.046714	Diamond
0.999352	0.037714	Diamond
0.999496	0.031043	Diamond
0.930816	0.152558	Paracrystalline
0.998715	0.040605	Diamond
0.941224	0.156089	Paracrystalline
0.998938	0.039355	Diamond
0.999045	0.040527	Diamond
0.998811	0.037199	Diamond
0.946727	0.157761	Paracrystalline
0.998946	0.040433	Diamond
0.998888	0.038402	Diamond
0.998889	0.033386	Diamond
0.942672	0.150714	Paracrystalline
0.944464	0.168605	Paracrystalline
0.937876	0.152621	Paracrystalline
0.999126	0.038464	Diamond
0.998886	0.037558	Diamond
0.998793	0.04448	Diamond
0.999004	0.036136	Diamond
0.999119	0.037214	Diamond
0.939832	0.162074	Polycrystalline
0.999402	0.028168	Diamond
0.999231	0.032636	Diamond
0.998708	0.035418	Diamond
0.99904	0.032902	Diamond
0.999115	0.033136	Diamond
0.999188	0.038808	Diamond
0.998962	0.033933	Diamond
0.998932	0.040902	Diamond
0.998763	0.041886	Diamond
0.998526	0.045761	Diamond
0.937103	0.149121	CRN
0.99901	0.042402	Diamond
0.999276	0.035339	Diamond
0.945509	0.156621	Paracrystalline
0.998984	0.03748	Diamond
0.93467	0.158668	Paracrystalline
0.998918	0.038371	Diamond
0.999393	0.032121	Diamond
0.941412	0.147871	Paracrystalline
0.998415	0.043761	Diamond
0.999092	0.036011	Diamond
0.998768	0.044449	Diamond
0.999184	0.037105	Diamond
0.998824	0.037543	Diamond
0.999046	0.037214	Diamond
0.999273	0.034886	Diamond
0.934204	0.160714	Paracrystalline
0.999127	0.04223	Diamond
0.999007	0.038496	Diamond
0.999171	0.03648	Diamond
0.998665	0.039996	Diamond
0.999203	0.039168	Diamond
0.999298	0.029511	Diamond
0.940004	0.156761	Polycrystalline
0.998914	0.042871	Diamond
0.937607	0.167214	Paracrystalline
0.936836	0.160433	Paracrystalline
0.999025	0.03623	Diamond
0.998545	0.042636	Diamond
0.999033	0.037949	Diamond
0.998846	0.045449	Diamond
0.999225	0.03348	Diamond
0.99877	0.035074	Diamond
0.998918	0.041043	Diamond
0.999403	0.036996	Diamond
0.999108	0.034683	Diamond
0.999123	0.035933	Diamond
0.999116	0.03598	Diamond
0.998887	0.034933	Diamond
0.93908	0.149246	Paracrystalline
0.938818	0.156855	Polycrystalline
0.937044	0.165824	Polycrystalline
0.998999	0.03748	Diamond
0.999127	0.037964	Diamond
0.999039	0.036496	Diamond
0.998801	0.040902	Diamond
0.999047	0.040074	Diamond
0.999204	0.038824	Diamond
0.998969	0.038964	Diamond
0.999107	0.039433	Diamond
0.998997	0.035886	Diamond
0.999003	0.034293	Diamond
0.99928	0.031136	Diamond
0.998829	0.044839	Diamond
0.998888	0.037839	Diamond
0.998884	0.044011	Diamond
0.999308	0.032214	Diamond
0.999184	0.036683	Diamond
0.999116	0.03523	Diamond
0.999076	0.04023	Diamond
0.939813	0.157683	Paracrystalline
0.998833	0.037714	Diamond
0.999298	0.036152	Diamond
0.999067	0.03598	Diamond
0.846193	0.193043	CRN
0.843462	0.206371	CRN
0.88188	0.177589	CRN
0.884153	0.194386	CRN
0.907734	0.171949	CRN
0.999051	0.037027	Diamond
0.87061	0.186152	CRN
0.875784	0.178496	CRN
0.87307	0.180246	CRN
0.882293	0.166011	CRN
0.894654	0.182246	CRN
0.888254	0.18798	CRN
0.897067	0.179011	CRN
0.901418	0.186355	CRN
0.927338	0.167402	CRN
0.891171	0.182996	CRN
0.889261	0.186558	CRN
0.903144	0.162136	Paracrystalline
0.897893	0.182777	CRN
0.91941	0.182964	CRN
0.866136	0.191886	CRN
0.900325	0.168839	CRN
0.905542	0.184261	CRN
0.905961	0.189449	CRN
0.878931	0.179668	CRN
0.887496	0.178589	CRN
0.912301	0.177386	CRN
0.886041	0.186308	CRN
0.852213	0.183136	CRN
0.899375	0.18473	CRN
0.921519	0.154355	Paracrystalline
0.90273	0.165277	CRN
0.900906	0.162824	CRN
0.890681	0.184793	CRN
0.895026	0.177605	Paracrystalline
0.903367	0.19598	CRN
0.896672	0.188152	CRN
0.866308	0.169527	CRN
0.876187	0.186839	CRN
0.895455	0.166386	CRN
0.924831	0.156433	Paracrystalline
0.93697	0.155933	Paracrystalline
0.900146	0.172996	CRN
0.898032	0.187261	CRN
0.864294	0.194214	CRN
0.872158	0.185589	CRN
0.845983	0.19323	Paracrystalline
0.888217	0.169168	CRN
0.887117	0.175371	CRN
0.911387	0.161589	CRN
0.921848	0.167855	Paracrystalline
0.939697	0.154871	Paracrystalline
0.899569	0.181027	CRN
0.892438	0.178527	CRN
0.9462	0.161168	Paracrystalline
0.905493	0.17673	CRN
0.923168	0.161527	Paracrystalline
0.891924	0.178589	CRN
0.897065	0.177714	CRN
0.893916	0.166168	CRN
0.944719	0.144808	Paracrystalline
0.890181	0.199714	CRN
0.907779	0.168293	CRN
0.884553	0.180621	CRN
0.900611	0.162511	CRN
0.908861	0.173964	CRN
0.896952	0.19048	CRN
0.906933	0.153949	CRN
0.909263	0.157324	Paracrystalline
0.917702	0.169668	CRN
0.921953	0.158839	CRN
0.911279	0.173418	CRN
0.89245	0.182402	CRN
0.87282	0.184386	CRN
0.927576	0.156574	CRN
0.911117	0.163355	Paracrystalline
0.947437	0.149183	Paracrystalline
0.947447	0.15723	Paracrystalline
0.915171	0.170449	CRN
0.908008	0.173464	CRN
0.904721	0.172652	CRN
0.919969	0.173574	CRN
0.933886	0.163152	Paracrystalline
0.920708	0.163089	CRN
0.938025	0.171449	Paracrystalline
0.939804	0.161464	Paracrystalline
0.932184	0.158058	Paracrystalline
0.949443	0.152589	Paracrystalline
0.918269	0.169324	CRN
0.904066	0.172589	CRN
0.917916	0.170043	CRN
0.908568	0.181011	CRN
0.912102	0.169199	Paracrystalline
0.909995	0.181605	CRN
0.922001	0.18248	CRN
0.909368	0.171636	CRN
0.999216	0.038011	Diamond
0.95789	0.167043	Paracrystalline
0.903384	0.168496	CRN
0.999385	0.033605	Diamond
0.99927	0.035886	Diamond
0.915834	0.166402	CRN
0.936103	0.146011	Paracrystalline
0.911566	0.157261	CRN
0.917719	0.158433	CRN
0.936478	0.151011	Paracrystalline
0.947675	0.148214	Paracrystalline
0.901928	0.156418	CRN
0.944656	0.149511	Paracrystalline
0.924372	0.176918	CRN
0.946164	0.158621	Paracrystalline
0.900248	0.166105	CRN
0.99869	0.037808	Diamond
0.941355	0.151074	Paracrystalline
0.935177	0.150777	Paracrystalline
0.918243	0.161089	CRN
0.999136	0.029464	Diamond
0.958622	0.159933	Paracrystalline
0.998612	0.042511	Diamond
0.936122	0.153277	Paracrystalline
0.933347	0.162043	Paracrystalline
0.939283	0.161902	Paracrystalline
0.935821	0.155449	Paracrystalline
0.999171	0.034105	Diamond
0.95109	0.171933	Paracrystalline
0.934169	0.161199	Paracrystalline
0.938398	0.158433	Paracrystalline
0.956329	0.159589	Paracrystalline
0.939395	0.154418	Paracrystalline
0.936682	0.157214	Paracrystalline
0.900106	0.191027	CRN
0.926115	0.179949	CRN
0.910829	0.178433	CRN
0.936258	0.153449	Paracrystalline
0.910469	0.176261	CRN
0.93508	0.156418	Paracrystalline
0.90527	0.17723	CRN
0.928342	0.179183	Paracrystalline
0.955301	0.171636	Paracrystalline
0.953782	0.173168	Paracrystalline
0.998828	0.039918	Diamond
0.942758	0.173277	Paracrystalline
0.999407	0.032152	Diamond
0.950883	0.172886	Paracrystalline
0.923935	0.180136	CRN
0.903555	0.162543	CRN
0.945762	0.162105	Paracrystalline
0.907186	0.178886	CRN
0.999036	0.037855	Diamond
0.942444	0.155949	Paracrystalline
0.999094	0.033418	Diamond
0.944194	0.168777	Paracrystalline
0.939037	0.147339	Paracrystalline
0.937316	0.159371	Polycrystalline
0.936825	0.165261	Polycrystalline
0.920857	0.167589	Paracrystalline
0.938824	0.153683	Paracrystalline
0.958747	0.166027	Paracrystalline
0.938586	0.150511	Paracrystalline
0.923821	0.173652	CRN
0.937628	0.147277	Paracrystalline
0.929784	0.179277	CRN
0.920936	0.189043	CRN
0.999017	0.038855	Diamond
0.943979	0.165793	Paracrystalline
0.934722	0.15648	Polycrystalline
0.93786	0.154714	Polycrystalline
0.941303	0.145652	Paracrystalline
0.999002	0.04048	Diamond
0.928707	0.175449	CRN
0.940349	0.17198	Paracrystalline
0.916587	0.164777	CRN
0.939873	0.170168	Polycrystalline
0.954071	0.185918	Paracrystalline
0.926176	0.175027	CRN
0.936997	0.160871	Polycrystalline
0.998827	0.039918	Diamond
0.948526	0.176839	Paracrystalline
0.998787	0.038933	Diamond
0.927387	0.184418	CRN
0.939818	0.158027	Paracrystalline
0.941593	0.166902	Paracrystalline
0.941341	0.152933	Paracrystalline
0.99905	0.035871	Diamond
0.940922	0.159214	Polycrystalline
0.933044	0.161293	Polycrystalline
0.998948	0.039418	Diamond
0.939136	0.16648	Paracrystalline
0.943562	0.157105	Paracrystalline
0.93192	0.180855	Paracrystalline
0.998935	0.041605	Diamond
0.998877	0.041543	Diamond
0.944283	0.157605	Paracrystalline
0.940256	0.160918	Polycrystalline
0.931353	0.188371	CRN
0.91007	0.192402	CRN
0.939043	0.161152	Polycrystalline
0.932222	0.167668	Paracrystalline
0.99889	0.040636	Diamond
0.882418	0.215636	CRN
0.902773	0.188964	CRN
0.856906	0.199543	CRN
0.880089	0.200277	CRN
0.912767	0.200121	CRN
0.880175	0.194418	CRN
0.90142	0.185855	CRN
0.879218	0.206449	CRN
0.849785	0.179136	CRN
0.870151	0.198933	CRN
0.885924	0.202308	CRN
0.864052	0.213402	CRN
0.888103	0.184371	CRN
0.885395	0.212027	CRN
0.895677	0.190902	CRN
0.883351	0.199136	CRN
0.845705	0.213214	CRN
0.894986	0.178746	CRN
0.854306	0.203464	CRN
0.883281	0.190886	CRN
0.893808	0.198777	CRN
0.867963	0.198089	CRN
0.897559	0.207793	CRN
0.862284	0.201105	CRN
0.860047	0.200636	CRN
0.875522	0.192589	CRN
0.891538	0.209418	CRN
0.883784	0.207386	CRN
0.912503	0.184886	CRN
0.888796	0.204339	CRN
0.883861	0.198183	CRN
0.871478	0.203183	CRN
0.904763	0.202855	CRN
0.895948	0.199152	CRN
0.890555	0.195793	CRN
0.906669	0.182433	CRN
0.90642	0.19123	CRN
0.909494	0.189089	CRN
0.909141	0.213371	CRN
0.901398	0.199605	CRN
0.91441	0.183152	CRN
0.891102	0.189683	CRN
0.868059	0.204964	CRN
0.896906	0.181324	CRN
0.900009	0.183621	CRN
0.888106	0.192464	CRN
0.879694	0.210918	CRN
0.860406	0.186652	CRN
0.904715	0.182058	CRN
0.907751	0.127293	CRN
0.876539	0.197668	CRN
0.872118	0.174449	CRN
0.901764	0.188261	CRN
0.919415	0.17998	CRN
0.895767	0.190058	CRN
0.888854	0.183371	CRN
0.888279	0.208902	CRN
0.896387	0.197996	CRN
0.908669	0.184699	CRN
0.892521	0.193168	CRN
0.901158	0.18973	CRN
0.912775	0.181543	CRN
0.906067	0.202871	CRN
0.889159	0.193855	CRN
0.907921	0.179402	CRN
0.855023	0.184089	CRN
0.907651	0.18523	CRN
0.894592	0.201558	CRN
0.912186	0.172214	CRN
0.854961	0.190902	CRN
0.915353	0.186089	CRN
0.917994	0.180277	CRN
0.911915	0.175371	CRN
0.900213	0.190808	CRN
0.901838	0.181246	CRN
0.903412	0.176527	CRN
0.877329	0.199449	CRN
0.879619	0.210074	CRN
0.901149	0.197074	CRN
0.909432	0.196761	CRN
0.90926	0.183464	CRN
0.916023	0.195371	CRN
0.900076	0.182574	CRN
0.919179	0.183621	CRN
0.910379	0.191339	CRN
0.881808	0.19723	CRN
0.905247	0.18623	CRN
0.870528	0.192402	CRN
0.925986	0.174464	Paracrystalline
0.894051	0.191636	CRN
0.877221	0.198074	CRN
0.861879	0.209433	CRN
0.91861	0.207699	CRN
0.89425	0.192589	CRN
0.918579	0.191527	CRN
0.8943	0.18673	CRN
0.901983	0.184027	CRN
0.912721	0.199793	CRN
0.877809	0.185902	CRN
0.940074	0.162246	Paracrystalline
0.902319	0.178043	CRN
0.901034	0.179793	CRN
0.916909	0.176949	CRN
0.924611	0.187949	CRN
0.917539	0.174074	CRN
0.898385	0.192902	CRN
0.912182	0.169793	CRN
0.910624	0.177168	CRN
0.927228	0.177433	Paracrystalline
0.923808	0.195058	Paracrystalline
0.910258	0.173714	Paracrystalline
0.906285	0.202183	CRN
0.890154	0.189371	CRN
0.905225	0.187183	CRN
0.91265	0.190871	CRN
0.943951	0.161855	Polycrystalline
0.940281	0.168433	Paracrystalline
0.9136	0.193527	CRN
0.871626	0.199043	CRN
0.908693	0.167293	CRN
0.912093	0.18698	CRN
0.909164	0.194136	CRN
0.930495	0.168918	Paracrystalline
0.923459	0.193121	CRN
0.927575	0.175761	CRN
0.906605	0.196105	CRN
0.999117	0.03898	Diamond
0.911899	0.177558	CRN
0.908248	0.197136	CRN
0.905721	0.171605	CRN
0.893389	0.189339	CRN
0.93015	0.189464	CRN
0.895537	0.200293	CRN
0.927421	0.172105	CRN
0.917876	0.209683	CRN
0.89681	0.185402	CRN
0.915827	0.184589	CRN
0.940939	0.151808	Paracrystalline
0.914198	0.189714	CRN
0.917641	0.186886	CRN
0.905648	0.196886	CRN
0.91357	0.184808	CRN
0.914486	0.195136	Paracrystalline
0.912145	0.188746	CRN
0.897385	0.19973	CRN
0.929605	0.172949	CRN
0.905715	0.18623	CRN
0.8964	0.183339	CRN
0.891241	0.206527	CRN
0.912964	0.180964	Paracrystalline
0.913733	0.190793	CRN
0.90172	0.194871	CRN
0.916608	0.189933	CRN
0.893667	0.210324	CRN
0.926481	0.165293	CRN
0.920989	0.200277	CRN
0.922673	0.171761	CRN
0.91767	0.185339	CRN
0.999081	0.036683	Diamond
0.909667	0.184746	CRN
0.909448	0.175902	CRN
0.923257	0.183339	CRN
0.927691	0.184824	Paracrystalline
0.938966	0.157808	Paracrystalline
0.911783	0.174605	CRN
0.922518	0.187246	CRN
0.904239	0.208339	CRN
0.906629	0.19723	CRN
0.944084	0.171293	Paracrystalline
0.897387	0.199168	CRN
0.931734	0.186043	CRN
0.919294	0.179027	Paracrystalline
0.910094	0.19148	CRN
0.913228	0.196808	CRN
0.942154	0.173855	Paracrystalline
0.952303	0.170543	Paracrystalline
0.917858	0.197339	CRN
0.92699	0.173152	CRN
0.939794	0.153183	Paracrystalline
0.911041	0.195011	CRN
0.909763	0.210636	CRN
0.86778	0.200011	CRN
0.920036	0.190449	Paracrystalline
0.916291	0.193136	CRN
0.934292	0.193699	Paracrystalline
0.914559	0.189371	CRN
0.891114	0.196761	CRN
0.999103	0.03598	Diamond
0.933453	0.186199	CRN
0.92756	0.175199	CRN
0.92534	0.17848	Paracrystalline
0.941202	0.183949	Paracrystalline
0.923404	0.183355	Paracrystalline
0.93593	0.205839	CRN
0.928362	0.19198	CRN
0.999185	0.030699	Diamond
0.909831	0.203918	CRN
0.929023	0.178839	Paracrystalline
0.923922	0.181214	CRN
0.944742	0.172949	Paracrystalline
0.909638	0.179605	CRN
0.863443	0.219386	CRN
0.865341	0.255027	CRN
0.842671	0.242527	CRN
0.827287	0.225839	CRN
0.882478	0.20323	CRN
0.884678	0.201464	CRN
0.855349	0.214636	CRN
0.899585	0.195746	CRN
0.83814	0.227418	CRN
0.895375	0.214418	CRN
0.871246	0.216089	CRN
0.874915	0.225808	CRN
0.877991	0.224496	CRN
0.878055	0.224871	CRN
0.892229	0.218996	CRN
0.905885	0.197074	CRN
0.844179	0.216277	CRN
0.852038	0.231324	CRN
0.881352	0.200886	CRN
0.875013	0.212652	CRN
0.857141	0.232355	CRN
0.892478	0.197339	CRN
0.876588	0.218261	CRN
0.842667	0.233683	CRN
0.917865	0.215652	CRN
0.885932	0.206871	CRN
0.868115	0.241699	CRN
0.88275	0.201636	CRN
0.851783	0.221949	CRN
0.838012	0.198683	CRN
0.881097	0.220855	CRN
0.883325	0.233574	CRN
0.872342	0.227214	CRN
0.892367	0.215558	CRN
0.868157	0.218371	CRN
0.863758	0.201402	CRN
0.868724	0.225433	CRN
0.874696	0.218339	CRN
0.899461	0.197043	CRN
0.866184	0.198574	CRN
0.864786	0.241246	CRN
0.884831	0.229043	CRN
0.879051	0.206964	CRN
0.871764	0.229246	CRN
0.893806	0.203152	CRN
0.866994	0.225668	CRN
0.863443	0.231636	CRN
0.88393	0.200918	CRN
0.880145	0.187668	CRN
0.88493	0.207433	CRN
0.865388	0.233652	CRN
0.896529	0.199777	CRN
0.881727	0.220652	CRN
0.859162	0.220574	CRN
0.870943	0.216277	CRN
0.897829	0.202246	CRN
0.882296	0.238558	CRN
0.901951	0.210793	CRN
0.895485	0.209058	CRN
0.868441	0.223808	CRN
0.88148	0.201355	CRN
0.887119	0.213386	CRN
0.914044	0.21698	Paracrystalline
0.905304	0.220089	Paracrystalline
0.888674	0.211214	CRN
0.897037	0.212308	CRN
0.868728	0.219839	CRN
0.880722	0.205605	CRN
0.884657	0.191996	CRN
0.861034	0.226027	CRN
0.89212	0.202605	CRN
0.881303	0.222277	CRN
0.882695	0.226308	CRN
0.902295	0.216761	CRN
0.879926	0.192105	CRN
0.864191	0.219699	CRN
0.880974	0.21923	CRN
0.914961	0.209683	CRN
0.874949	0.216339	CRN
0.88006	0.210105	CRN
0.8984	0.199589	CRN
0.888622	0.232496	CRN
0.871898	0.215418	CRN
0.867832	0.218683	CRN
0.875128	0.216386	CRN
0.886262	0.235605	CRN
0.882236	0.206964	CRN
0.897079	0.208464	CRN
0.867624	0.224761	CRN
0.895856	0.203386	CRN
0.893957	0.210402	CRN
0.878819	0.226589	CRN
0.91997	0.195527	CRN
0.889616	0.207402	CRN
0.884745	0.202949	CRN
0.896032	0.219246	CRN
0.86643	0.223136	CRN
0.894945	0.19923	CRN
0.897963	0.200636	CRN
0.887764	0.20223	CRN
0.906308	0.214496	CRN
0.854234	0.222371	CRN
0.888384	0.190855	CRN
0.896869	0.214964	CRN
0.886472	0.218168	CRN
0.917737	0.207027	CRN
0.884098	0.230949	CRN
0.891929	0.205886	CRN
0.896794	0.207902	Paracrystalline
0.903646	0.222574	CRN
0.892017	0.207433	CRN
0.904777	0.207449	CRN
0.865939	0.230199	CRN
0.872186	0.210277	CRN
0.898595	0.204746	CRN
0.873859	0.224574	CRN
0.88951	0.221261	CRN
0.893664	0.203777	CRN
0.883541	0.219589	CRN
0.86495	0.215574	CRN
0.889552	0.21123	CRN
0.928532	0.160511	CRN
0.892412	0.204043	CRN
0.885122	0.211152	CRN
0.895531	0.220246	CRN
0.902505	0.211558	CRN
0.849614	0.225261	CRN
0.878983	0.197121	CRN
0.887335	0.195605	CRN
0.908563	0.203652	CRN
0.854969	0.238136	CRN
0.865186	0.199839	CRN
0.900672	0.197918	CRN
0.891546	0.220293	CRN
0.878583	0.205621	CRN
0.879275	0.217183	CRN
0.924043	0.18023	CRN
0.890971	0.213152	CRN
0.883018	0.216933	CRN
0.898444	0.196902	CRN
0.912757	0.210261	CRN
0.904218	0.215668	CRN
0.907868	0.213668	CRN
0.89097	0.204214	CRN
0.904889	0.203621	CRN
0.916087	0.19373	CRN
0.922459	0.205324	CRN
0.914583	0.198464	CRN
0.903302	0.209308	CRN
0.869468	0.221746	CRN
0.901179	0.212808	CRN
0.890529	0.226011	CRN
0.899941	0.192746	CRN
0.887111	0.216621	CRN
0.887329	0.204886	CRN
0.887012	0.206464	CRN
0.885734	0.217027	CRN
0.898777	0.21023	CRN
0.897252	0.220621	CRN
0.890554	0.224527	CRN
0.917997	0.209574	CRN
0.90194	0.216058	CRN
0.890437	0.205652	CRN
0.99932	0.030996	Diamond
0.902523	0.201543	CRN
0.87448	0.213214	CRN
0.903356	0.22973	CRN
0.916432	0.216371	CRN
0.931371	0.190027	CRN
0.884079	0.226464	CRN
0.884377	0.227839	CRN
0.890759	0.21298	CRN
0.910312	0.218558	CRN
0.876256	0.233871	CRN
0.911365	0.185418	CRN
0.925175	0.200293	CRN
0.884405	0.223464	CRN
0.91461	0.204418	CRN
0.922657	0.211933	CRN
0.910521	0.202433	CRN
0.889937	0.231371	CRN
0.894217	0.209793	Paracrystalline
0.917516	0.204089	Paracrystalline
0.919709	0.205605	CRN
0.888399	0.208652	CRN
0.883129	0.221386	CRN
0.884934	0.230636	CRN
0.912558	0.216121	CRN
0.904633	0.224339	CRN
0.925298	0.192214	Paracrystalline
0.883079	0.234105	CRN
0.902976	0.219714	CRN
0.904299	0.195386	CRN
0.87287	0.226839	CRN
0.896247	0.221574	CRN
0.889039	0.242574	CRN
0.891765	0.218964	CRN
0.906755	0.204511	Paracrystalline
0.901363	0.216402	CRN
0.897683	0.193058	CRN
0.884891	0.174055	CRN
0.88319	0.174273	CRN
0.871463	0.173666	CRN
0.905043	0.159995	CRN
0.911146	0.159157	Paracrystalline
0.901761	0.159333	Paracrystalline
0.887198	0.171504	CRN
0.893102	0.167444	CRN
0.920505	0.152065	Paracrystalline
0.873014	0.167703	CRN
0.88319	0.174902	CRN
0.897063	0.169315	CRN
0.910283	0.15612	Paracrystalline
0.896802	0.173676	CRN
0.896165	0.167847	CRN
0.910913	0.168523	CRN
0.864571	0.182611	CRN
0.896328	0.169009	CRN
0.898848	0.16369	CRN
0.899368	0.175583	CRN
0.892706	0.169004	CRN
0.909914	0.161449	Paracrystalline
0.902414	0.161764	CRN
0.957965	0.125852	Polycrystalline
0.898075	0.163801	CRN
0.961335	0.130648	Polycrystalline
0.90105	0.165588	CRN
0.906056	0.179782	CRN
0.910339	0.167389	CRN
0.894845	0.167953	CRN
0.897588	0.163551	CRN
0.928503	0.151648	Paracrystalline
0.907818	0.157819	CRN
0.902004	0.160815	CRN
0.909138	0.163657	CRN
0.988926	0.089884	Polycrystalline
0.984399	0.110037	Polycrystalline
0.975583	0.101569	Polycrystalline
0.988131	0.089041	Polycrystalline
0.92549	0.153713	Paracrystalline
0.898195	0.168444	CRN
0.913013	0.158092	CRN
0.953254	0.122588	Polycrystalline
0.989437	0.091389	Polycrystalline
0.915612	0.157643	CRN
0.924711	0.157046	Paracrystalline
0.950401	0.127717	Polycrystalline
0.964732	0.108865	Polycrystalline
0.989184	0.085393	Polycrystalline
0.970522	0.114365	Polycrystalline
0.906735	0.165	CRN
0.96312	0.119555	Polycrystalline
0.971156	0.105152	Polycrystalline
0.974827	0.103995	Polycrystalline
0.970343	0.107435	Polycrystalline
0.999163	0.033273	Diamond
0.999166	0.03431	Diamond
0.933551	0.153106	Paracrystalline
0.923581	0.16024	CRN
0.929397	0.151514	CRN
0.991222	0.086602	Polycrystalline
0.989157	0.087699	Polycrystalline
0.988807	0.086967	Polycrystalline
0.923629	0.157203	Paracrystalline
0.988589	0.092055	Polycrystalline
0.926055	0.153338	CRN
0.973116	0.106902	Polycrystalline
0.959839	0.126694	Polycrystalline
0.975932	0.102171	Polycrystalline
0.998972	0.03869	Diamond
0.989477	0.087463	Polycrystalline
0.989428	0.09299	Polycrystalline
0.989646	0.086097	Polycrystalline
0.962311	0.118949	Polycrystalline
0.970992	0.10674	Polycrystalline
0.989453	0.091152	Polycrystalline
0.989394	0.090967	Polycrystalline
0.998986	0.040449	Diamond
0.999059	0.038865	Diamond
0.989768	0.090083	Polycrystalline
0.974472	0.112898	Polycrystalline
0.999371	0.034389	Diamond
0.988389	0.084315	Polycrystalline
0.988595	0.095402	Polycrystalline
0.98895	0.095838	Polycrystalline
0.989513	0.090477	Polycrystalline
0.989069	0.088671	Polycrystalline
0.952156	0.12037	Polycrystalline
0.971399	0.112125	Polycrystalline
0.967866	0.12224	Polycrystalline
0.989673	0.092106	Polycrystalline
0.97873	0.116694	Polycrystalline
0.989411	0.087847	Polycrystalline
0.954107	0.126463	Polycrystalline
0.99915	0.03412	Diamond
0.976245	0.10343	Polycrystalline
0.98937	0.087759	Polycrystalline
0.989977	0.091912	Polycrystalline
0.988624	0.09262	Polycrystalline
0.990238	0.087023	Polycrystalline
0.965091	0.111305	Polycrystalline
0.97384	0.106037	Polycrystalline
0.989307	0.093527	Polycrystalline
0.988312	0.095416	Polycrystalline
0.98762	0.090912	Polycrystalline
0.976128	0.112694	Polycrystalline
0.989187	0.091282	Polycrystalline
0.999353	0.033166	Diamond
0.989912	0.093018	Polycrystalline
0.989721	0.0925	Polycrystalline
0.962519	0.117611	Polycrystalline
0.990071	0.092565	Polycrystalline
0.971609	0.111	Polycrystalline
0.999135	0.034315	Diamond
0.989697	0.094611	Polycrystalline
0.98904	0.091551	Polycrystalline
0.989341	0.093407	Polycrystalline
0.979518	0.120273	Polycrystalline
0.989269	0.095088	Polycrystalline
0.999102	0.039666	Diamond
0.990247	0.090245	Polycrystalline
0.958952	0.123389	Polycrystalline
0.971289	0.118944	Polycrystalline
0.980168	0.104365	Polycrystalline
0.989792	0.086648	Polycrystalline
0.990441	0.088981	Polycrystalline
0.988622	0.0895	Polycrystalline
0.989551	0.087875	Polycrystalline
0.965147	0.117967	Polycrystalline
0.9991	0.036	Diamond
0.989069	0.086328	Polycrystalline
0.98897	0.095333	Polycrystalline
0.980673	0.109402	Polycrystalline
0.971157	0.110412	Polycrystalline
0.989863	0.08962	Polycrystalline
0.999129	0.038662	Diamond
0.989019	0.092518	Polycrystalline
0.976075	0.106416	Polycrystalline
0.990612	0.087801	Polycrystalline
0.991272	0.084328	Polycrystalline
0.989512	0.08868	Polycrystalline
0.980474	0.120231	Polycrystalline
0.990096	0.092907	Polycrystalline
0.990142	0.090629	Polycrystalline
0.988864	0.088801	Polycrystalline
0.989634	0.095296	Polycrystalline
0.99041	0.090375	Polycrystalline
0.990031	0.09125	Polycrystalline
0.98006	0.116777	Polycrystalline
0.989471	0.090514	Polycrystalline
0.991044	0.086352	Polycrystalline
0.989519	0.090828	Polycrystalline
0.973025	0.114032	Polycrystalline
0.987694	0.086773	Polycrystalline
0.999131	0.039338	Diamond
0.960627	0.121602	Polycrystalline
0.989617	0.093541	Polycrystalline
0.989271	0.090565	Polycrystalline
0.999145	0.037379	Diamond
0.973499	0.115555	Polycrystalline
0.990098	0.095208	Polycrystalline
0.987787	0.089713	Polycrystalline
0.974993	0.113898	Polycrystalline
0.989247	0.093824	Polycrystalline
0.989554	0.091597	Polycrystalline
0.999157	0.036134	Diamond
0.989614	0.091328	Polycrystalline
0.978404	0.123495	Polycrystalline
0.978776	0.114773	Polycrystalline
0.989106	0.094745	Polycrystalline
0.980976	0.121194	Polycrystalline
0.989584	0.092305	Polycrystalline
0.990457	0.090282	Polycrystalline
0.98916	0.090889	Polycrystalline
0.978296	0.109134	Polycrystalline
0.98774	0.090375	Polycrystalline
0.988777	0.093634	Polycrystalline
0.98816	0.092203	Polycrystalline
0.987146	0.09662	Polycrystalline
0.999309	0.034342	Diamond
0.974452	0.118569	Polycrystalline
0.87489	0.196842	CRN
0.896941	0.182787	Paracrystalline
0.900127	0.179125	CRN
0.898432	0.170245	Paracrystalline
0.871803	0.188393	CRN
0.905106	0.175833	CRN
0.898612	0.184477	CRN
0.906749	0.171963	CRN
0.886263	0.188815	CRN
0.902948	0.173727	CRN
0.898772	0.172088	CRN
0.883233	0.181287	CRN
0.892782	0.169569	CRN
0.888057	0.179842	CRN
0.894826	0.18319	CRN
0.90497	0.169912	CRN
0.888619	0.177907	CRN
0.890447	0.17418	CRN
0.900838	0.178518	CRN
0.886094	0.172162	CRN
0.889146	0.175319	CRN
0.900055	0.181713	CRN
0.898561	0.181981	CRN
0.906469	0.180995	CRN
0.888342	0.183143	CRN
0.89399	0.186787	CRN
0.885063	0.175509	Paracrystalline
0.894659	0.183393	CRN
0.885679	0.174588	CRN
0.886732	0.17881	CRN
0.897943	0.179245	CRN
0.913164	0.176546	CRN
0.884404	0.183713	CRN
0.883166	0.169254	CRN
0.893873	0.170166	CRN
0.885998	0.169495	CRN
0.904872	0.181486	CRN
0.89842	0.167764	CRN
0.912381	0.165375	CRN
0.92271	0.1605	CRN
0.889183	0.183537	CRN
0.926494	0.161819	Paracrystalline
0.916786	0.175671	Paracrystalline
0.89829	0.172111	CRN
0.915155	0.162472	CRN
0.915031	0.165338	CRN
0.908174	0.182273	CRN
0.912751	0.169912	CRN
0.904654	0.17912	CRN
0.928044	0.163805	Paracrystalline
0.904277	0.180953	CRN
0.907264	0.164611	CRN
0.920448	0.160051	CRN
0.903962	0.173953	CRN
0.913881	0.162514	Paracrystalline
0.904658	0.161884	CRN
0.909157	0.164115	Paracrystalline
0.912649	0.16318	CRN
0.910832	0.177694	CRN
0.98954	0.086004	Polycrystalline
0.903906	0.180477	CRN
0.895033	0.17518	CRN
0.919837	0.163347	CRN
0.922328	0.163875	CRN
0.897484	0.17368	CRN
0.913989	0.168671	Paracrystalline
0.907661	0.168912	CRN
0.933475	0.163129	Paracrystalline
0.918803	0.163801	Paracrystalline
0.91159	0.172222	CRN
0.924975	0.156671	Paracrystalline
0.921251	0.16806	CRN
0.924609	0.155273	CRN
0.919145	0.167967	CRN
0.923936	0.157458	CRN
0.910649	0.16681	Paracrystalline
0.928495	0.149078	Paracrystalline
0.918321	0.17081	CRN
0.929903	0.16118	CRN
0.930556	0.156148	Paracrystalline
0.930532	0.164287	CRN
0.920602	0.162254	CRN
0.928046	0.16356	Paracrystalline
0.907636	0.174115	CRN
0.916669	0.171398	CRN
0.944476	0.144088	Paracrystalline
0.910573	0.165676	CRN
0.99907	0.038407	Diamond
0.93161	0.154759	Paracrystalline
0.928531	0.159592	Paracrystalline
0.924813	0.168921	CRN
0.989977	0.084865	Polycrystalline
0.948401	0.141305	Paracrystalline
0.956265	0.134889	Polycrystalline
0.989744	0.094532	Polycrystalline
0.988215	0.093301	Polycrystalline
0.97411	0.113444	Polycrystalline
0.926124	0.165995	CRN
0.931705	0.157231	Paracrystalline
0.989698	0.085884	Polycrystalline
0.924789	0.160143	CRN
0.93119	0.157412	Paracrystalline
0.989389	0.077727	Polycrystalline
0.92054	0.167546	CRN
0.918606	0.173898	CRN
0.920901	0.168977	Paracrystalline
0.962545	0.119421	Polycrystalline
0.91904	0.16606	CRN
0.955171	0.131051	Paracrystalline
0.966488	0.120588	Polycrystalline
0.933825	0.160643	Paracrystalline
0.959054	0.144055	Polycrystalline
0.94073	0.157842	Paracrystalline
0.989904	0.090967	Polycrystalline
0.926901	0.165074	CRN
0.9519	0.146199	Paracrystalline
0.959099	0.126713	Polycrystalline
0.943342	0.148495	Paracrystalline
0.942798	0.147143	Paracrystalline
0.93511	0.162648	Paracrystalline
0.948841	0.140926	Paracrystalline
0.989847	0.090338	Polycrystalline
0.960747	0.132352	Polycrystalline
0.927883	0.169375	Paracrystalline
0.929374	0.164639	Paracrystalline
0.930241	0.161532	CRN
0.989697	0.088773	Polycrystalline
0.951016	0.14687	Paracrystalline
0.981717	0.121856	Polycrystalline
0.96443	0.114069	Polycrystalline
0.958677	0.132625	Polycrystalline
0.925009	0.165402	CRN
0.952973	0.141754	Polycrystalline
0.978282	0.103537	Polycrystalline
0.979817	0.118	Polycrystalline
0.964822	0.123676	Polycrystalline
0.979048	0.12019	Polycrystalline
0.989691	0.092065	Polycrystalline
0.999117	0.040463	Diamond
0.969931	0.12269	Polycrystalline
0.919085	0.173537	CRN
0.988704	0.090514	Polycrystalline
0.929403	0.158421	CRN
0.989267	0.091389	Polycrystalline
0.950517	0.149037	Paracrystalline
0.940389	0.151319	Paracrystalline
0.96902	0.126629	Polycrystalline
0.955845	0.133472	Polycrystalline
0.966329	0.121754	Polycrystalline
0.990623	0.08443	Polycrystalline
0.978109	0.116333	Polycrystalline
0.934607	0.155907	CRN
0.940042	0.154629	Paracrystalline
0.935616	0.149296	Paracrystalline
0.989202	0.092111	Polycrystalline
0.959669	0.132176	Polycrystalline
0.987951	0.088069	Polycrystalline
0.988825	0.088361	Polycrystalline
0.968302	0.131773	Polycrystalline
0.988397	0.097815	Polycrystalline
0.979093	0.110139	Polycrystalline
0.988457	0.092615	Polycrystalline
0.967842	0.125236	Polycrystalline
0.970883	0.113949	Polycrystalline
0.989593	0.094379	Polycrystalline
0.989981	0.092231	Polycrystalline
0.988251	0.09669	Polycrystalline
0.966422	0.123736	Polycrystalline
0.944971	0.138856	Polycrystalline
0.989219	0.094014	Polycrystalline
0.990122	0.088078	Polycrystalline
0.990054	0.093926	Polycrystalline
0.989912	0.09056	Polycrystalline
0.970912	0.127162	Polycrystalline
0.974314	0.114944	Polycrystalline
0.968109	0.116458	Polycrystalline
0.989893	0.091657	Polycrystalline
0.998977	0.036643	Diamond
0.989461	0.094671	Polycrystalline
0.977877	0.132708	Polycrystalline
0.990252	0.091296	Polycrystalline
0.979053	0.126291	Polycrystalline
0.979728	0.123106	Polycrystalline
0.957235	0.145852	Polycrystalline
0.972069	0.120467	Polycrystalline
0.998896	0.039773	Diamond
0.978204	0.117139	Polycrystalline
0.989412	0.093097	Polycrystalline
0.971112	0.128759	Polycrystalline
0.987451	0.090041	Polycrystalline
0.987587	0.092074	Polycrystalline
0.980971	0.124541	Polycrystalline
0.989089	0.093342	Polycrystalline
0.960599	0.138671	Polycrystalline
0.989703	0.090588	Polycrystalline
0.989931	0.090986	Polycrystalline
0.988636	0.099583	Polycrystalline
0.990141	0.088898	Polycrystalline
0.998982	0.038815	Diamond
0.987005	0.093884	Polycrystalline
0.866205	0.206745	CRN
0.862376	0.202602	CRN
0.86496	0.193185	CRN
0.87417	0.198032	CRN
0.881183	0.200815	CRN
0.871823	0.188305	CRN
0.876114	0.19193	CRN
0.886556	0.192995	CRN
0.872906	0.195981	CRN
0.88974	0.193597	CRN
0.897657	0.196504	CRN
0.878335	0.195912	CRN
0.885764	0.198495	CRN
0.89226	0.184828	CRN
0.877793	0.202481	CRN
0.859737	0.202611	CRN
0.881569	0.188963	CRN
0.894001	0.203152	CRN
0.880848	0.1975	CRN
0.880899	0.190902	CRN
0.887829	0.191194	CRN
0.886126	0.180143	CRN
0.888342	0.189259	CRN
0.899387	0.191199	CRN
0.883397	0.181602	CRN
0.878414	0.191259	CRN
0.879811	0.198139	CRN
0.901624	0.184588	CRN
0.88186	0.184412	CRN
0.877404	0.197134	CRN
0.897402	0.193615	CRN
0.892152	0.186453	CRN
0.892289	0.188907	CRN
0.877895	0.201875	CRN
0.903081	0.175273	CRN
0.89396	0.197777	CRN
0.8802	0.197273	CRN
0.886691	0.192037	CRN
0.909984	0.185477	CRN
0.900544	0.181722	CRN
0.899106	0.178527	CRN
0.891005	0.192416	CRN
0.911716	0.174449	Paracrystalline
0.918624	0.169115	CRN
0.89839	0.192977	CRN
0.894112	0.187393	CRN
0.909104	0.176509	CRN
0.901967	0.182069	CRN
0.912645	0.183902	CRN
0.899991	0.188995	CRN
0.880241	0.191009	CRN
0.892688	0.190402	CRN
0.914283	0.180092	CRN
0.893652	0.181222	Paracrystalline
0.897896	0.191273	CRN
0.892678	0.188051	CRN
0.897329	0.186736	CRN
0.899991	0.18844	CRN
0.896806	0.19168	CRN
0.900195	0.196379	CRN
0.899944	0.184694	CRN
0.89025	0.184634	CRN
0.908088	0.178194	CRN
0.894669	0.193051	CRN
0.905549	0.190273	CRN
0.912602	0.180504	CRN
0.903142	0.179875	CRN
0.894824	0.180078	CRN
0.902666	0.184139	CRN
0.919055	0.175597	CRN
0.910123	0.177615	CRN
0.907886	0.184467	CRN
0.911767	0.176231	CRN
0.906044	0.1835	CRN
0.900697	0.185009	CRN
0.907207	0.175537	CRN
0.907497	0.18306	CRN
0.908569	0.174602	CRN
0.927208	0.175606	Paracrystalline
0.906505	0.186523	CRN
0.91666	0.186444	CRN
0.887883	0.20056	CRN
0.907022	0.171185	CRN
0.91461	0.169791	CRN
0.906161	0.182569	CRN
0.910345	0.184	CRN
0.907617	0.186639	CRN
0.908271	0.178541	CRN
0.900183	0.179301	CRN
0.915342	0.174069	CRN
0.906329	0.183065	CRN
0.919225	0.180092	CRN
0.909042	0.184898	CRN
0.900654	0.183143	CRN
0.909861	0.179264	CRN
0.91014	0.184375	CRN
0.906639	0.187527	CRN
0.960026	0.146963	Polycrystalline
0.921267	0.180324	CRN
0.915585	0.180694	CRN
0.91921	0.172328	CRN
0.903915	0.173291	CRN
0.927572	0.168389	Paracrystalline
0.922449	0.172412	CRN
0.909872	0.18843	CRN
0.915954	0.174852	CRN
0.916754	0.178713	CRN
0.910456	0.183129	CRN
0.921137	0.165305	CRN
0.917158	0.174083	CRN
0.904829	0.188514	CRN
0.923151	0.170597	CRN
0.920049	0.179736	CRN
0.911163	0.19275	CRN
0.903964	0.181217	CRN
0.916409	0.180838	CRN
0.918102	0.17587	CRN
0.937902	0.176083	Paracrystalline
0.914061	0.172402	CRN
0.921915	0.175097	CRN
0.917988	0.17949	CRN
0.907065	0.181227	CRN
0.924567	0.172125	CRN
0.91428	0.181643	CRN
0.920858	0.180898	CRN
0.910634	0.185768	CRN
0.915776	0.179296	CRN
0.92853	0.157801	Paracrystalline
0.91133	0.185527	CRN
0.926535	0.170902	CRN
0.926191	0.172731	CRN
0.921408	0.169717	CRN
0.923227	0.175958	CRN
0.923573	0.174597	CRN
0.915091	0.172995	CRN
0.913054	0.17718	CRN
0.928334	0.170569	CRN
0.910527	0.190495	CRN
0.923209	0.168541	CRN
0.921834	0.173051	CRN
0.926249	0.177777	CRN
0.918641	0.178592	CRN
0.917916	0.177782	Paracrystalline
0.918792	0.17562	CRN
0.91451	0.184815	CRN
0.913011	0.186324	CRN
0.988203	0.091389	Polycrystalline
0.9493	0.150551	Paracrystalline
0.929157	0.167926	CRN
0.919079	0.184416	CRN
0.927573	0.174902	Paracrystalline
0.927451	0.178916	CRN
0.932248	0.175412	Paracrystalline
0.927622	0.17249	CRN
0.922575	0.181509	CRN
0.922228	0.175676	CRN
0.910642	0.184467	CRN
0.920382	0.181194	CRN
0.932132	0.172916	Paracrystalline
0.923184	0.173578	CRN
0.933105	0.171634	CRN
0.928864	0.167819	CRN
0.920143	0.184981	CRN
0.928761	0.179527	Paracrystalline
0.91497	0.180222	CRN
0.923639	0.188051	CRN
0.923347	0.189115	CRN
0.932727	0.17456	Paracrystalline
0.911544	0.179203	Paracrystalline
0.93982	0.162199	Paracrystalline
0.924427	0.178597	Paracrystalline
0.93046	0.181541	CRN
0.919776	0.175995	Paracrystalline
0.919465	0.178685	CRN
0.936205	0.180986	Paracrystalline
0.92773	0.194194	CRN
0.931974	0.172162	Paracrystalline
0.95352	0.143611	Polycrystalline
0.952709	0.158416	Paracrystalline
0.923594	0.179097	CRN
0.925673	0.185768	CRN
0.917717	0.19644	CRN
0.925596	0.180458	CRN
0.916551	0.178569	CRN
0.933205	0.170606	CRN
0.934663	0.171713	Paracrystalline
0.928047	0.177953	CRN
0.930675	0.183842	Paracrystalline
0.965422	0.135995	Polycrystalline
0.917269	0.195375	Paracrystalline
0.913985	0.189893	CRN
0.932904	0.18169	CRN
0.915076	0.196935	CRN
0.918837	0.193319	CRN
0.938013	0.177051	Paracrystalline
0.98901	0.093129	Polycrystalline
0.917074	0.182504	CRN
0.921989	0.18025	CRN
0.998981	0.039185	Diamond
0.921081	0.188467	CRN
0.872067	0.225592	CRN
0.858449	0.240023	CRN
0.873425	0.206231	CRN
0.866645	0.216893	CRN
0.879858	0.22199	CRN
0.865842	0.232852	CRN
0.869383	0.213736	CRN
0.843291	0.221176	CRN
0.849293	0.224208	CRN
0.864135	0.21894	CRN
0.86445	0.212231	CRN
0.867819	0.216926	CRN
0.867003	0.215453	CRN
0.892823	0.216574	CRN
0.88616	0.214389	CRN
0.863059	0.207143	CRN
0.872253	0.219754	CRN
0.882657	0.212449	CRN
0.861958	0.216291	CRN
0.878954	0.215291	CRN
0.868851	0.223828	CRN
0.852579	0.22374	CRN
0.88893	0.207115	CRN
0.869204	0.218194	CRN
0.879308	0.205791	CRN
0.888092	0.212551	CRN
0.877095	0.219102	CRN
0.884691	0.212231	CRN
0.880788	0.212981	CRN
0.897266	0.207037	CRN
0.884863	0.208004	CRN
0.865343	0.223148	CRN
0.877861	0.205953	CRN
0.860022	0.215088	CRN
0.881063	0.217041	CRN
0.883337	0.211643	CRN
0.872155	0.210801	CRN
0.875346	0.215102	CRN
0.872375	0.203625	CRN
0.880568	0.209	CRN
0.889444	0.218639	CRN
0.887391	0.213014	CRN
0.877326	0.206847	CRN
0.88348	0.20831	CRN
0.887525	0.210666	CRN
0.877823	0.203014	CRN
0.879454	0.216097	CRN
0.882721	0.213217	CRN
0.872685	0.215259	CRN
0.87563	0.204412	CRN
0.882803	0.209727	CRN
0.888217	0.20624	CRN
0.898508	0.18769	CRN
0.880257	0.1985	CRN
0.890658	0.201328	CRN
0.89335	0.20924	CRN
0.882192	0.208379	CRN
0.890003	0.196889	CRN
0.899514	0.197426	CRN
0.907787	0.199139	CRN
0.886629	0.212421	CRN
0.875963	0.208875	CRN
0.891136	0.211875	CRN
0.893041	0.202009	CRN
0.895138	0.20981	CRN
0.902477	0.195356	CRN
0.89882	0.200662	CRN
0.885499	0.217472	CRN
0.890605	0.198745	CRN
0.881154	0.20862	CRN
0.883512	0.203032	CRN
0.870997	0.212213	CRN
0.876801	0.211315	CRN
0.89798	0.201222	CRN
0.894955	0.198268	CRN
0.895073	0.20269	CRN
0.887646	0.209884	CRN
0.898351	0.214602	CRN
0.899864	0.201416	CRN
0.884559	0.21444	CRN
0.896955	0.207041	CRN
0.904277	0.191185	CRN
0.89823	0.19831	CRN
0.893391	0.199916	CRN
0.885504	0.185213	CRN
0.888157	0.205301	CRN
0.89596	0.217481	CRN
0.901891	0.196004	CRN
0.889618	0.207111	CRN
0.884989	0.200333	CRN
0.901326	0.200004	CRN
0.894857	0.196277	CRN
0.894847	0.189958	CRN
0.899282	0.19406	CRN
0.887025	0.212324	CRN
0.896346	0.201088	CRN
0.895747	0.204787	CRN
0.90059	0.203838	CRN
0.901719	0.198805	CRN
0.891709	0.208379	CRN
0.888789	0.21481	CRN
0.89487	0.204236	CRN
0.903668	0.197143	CRN
0.901965	0.196162	CRN
0.895232	0.212819	CRN
0.891504	0.205907	CRN
0.902576	0.200578	CRN
0.894811	0.201833	CRN
0.908982	0.202213	CRN
0.894987	0.206342	CRN
0.911509	0.204671	CRN
0.907355	0.208245	CRN
0.888543	0.217143	CRN
0.906503	0.196953	CRN
0.899945	0.192231	CRN
0.906166	0.196217	CRN
0.889482	0.213602	CRN
0.892295	0.20949	CRN
0.898503	0.212912	CRN
0.893458	0.203611	CRN
0.894022	0.202953	CRN
0.894981	0.205662	CRN
0.904069	0.189949	CRN
0.907306	0.201801	CRN
0.906465	0.202287	CRN
0.893443	0.203435	CRN
0.898492	0.205273	CRN
0.905544	0.203412	CRN
0.910455	0.199315	CRN
0.900582	0.201	CRN
0.911018	0.201648	CRN
0.905491	0.188259	CRN
0.916675	0.19506	CRN
0.913594	0.199208	CRN
0.903307	0.200666	CRN
0.907275	0.203102	CRN
0.910416	0.1915	CRN
0.908448	0.2005	CRN
0.894108	0.212356	CRN
0.908807	0.20393	CRN
0.901842	0.213967	CRN
0.915262	0.182773	CRN
0.887397	0.206361	CRN
0.895662	0.198602	CRN
0.907913	0.214356	CRN
0.903284	0.213342	CRN
0.909315	0.197106	CRN
0.903081	0.203398	CRN
0.891813	0.203791	CRN
0.910283	0.204467	CRN
0.89496	0.204194	CRN
0.904227	0.21056	CRN
0.892426	0.205574	CRN
0.903219	0.204412	CRN
0.904188	0.205398	CRN
0.908344	0.197972	CRN
0.916972	0.198708	CRN
0.896401	0.216139	CRN
0.903376	0.19918	CRN
0.916273	0.196893	CRN
0.915361	0.189787	CRN
0.904688	0.19468	CRN
0.891696	0.203486	CRN
0.913786	0.193565	CRN
0.898614	0.21331	CRN
0.899523	0.203277	CRN
0.925192	0.179328	CRN
0.905867	0.205074	CRN
0.910804	0.20724	CRN
0.913404	0.196393	CRN
0.909265	0.202393	CRN
0.896766	0.202402	CRN
0.903371	0.202194	CRN
0.923151	0.198787	Paracrystalline
0.916933	0.190375	CRN
0.909245	0.205324	CRN
0.900138	0.212745	CRN
0.89439	0.212694	CRN
0.919051	0.190486	Paracrystalline
0.919881	0.197972	CRN
0.914234	0.201625	CRN
0.905039	0.201083	CRN
0.915327	0.203514	CRN
0.896278	0.221018	CRN
0.906504	0.21306	CRN
0.899845	0.213268	CRN
0.903933	0.204176	CRN
0.906273	0.201365	CRN
0.914673	0.207296	CRN
0.921049	0.18699	Paracrystalline
0.906517	0.206865	CRN
0.911307	0.205764	CRN
0.910844	0.209986	CRN
0.907488	0.211176	CRN
0.923109	0.193907	CRN
0.917375	0.202958	CRN
0.906931	0.209208	CRN
0.906723	0.208856	CRN
0.909429	0.216208	CRN
0.90603	0.210472	CRN
0.905814	0.211509	CRN
0.886612	0.167455	CRN
0.877663	0.175462	CRN
0.894638	0.171142	CRN
0.897385	0.170888	CRN
0.884458	0.176199	CRN
0.898518	0.164882	CRN
0.896568	0.167804	CRN
0.899518	0.163937	CRN
0.897522	0.170222	Paracrystalline
0.886145	0.173302	CRN
0.893431	0.164394	CRN
0.906639	0.162828	CRN
0.891189	0.165793	CRN
0.895499	0.164214	CRN
0.891209	0.165091	CRN
0.903711	0.163388	CRN
0.900477	0.163892	CRN
0.907946	0.161142	Paracrystalline
0.892058	0.172265	CRN
0.899374	0.164169	CRN
0.90379	0.17198	Paracrystalline
0.896034	0.16433	CRN
0.895193	0.167951	CRN
0.899686	0.166898	CRN
0.903812	0.167898	CRN
0.911796	0.158748	Paracrystalline
0.902583	0.166664	CRN
0.911603	0.158867	Paracrystalline
0.903886	0.159804	CRN
0.905205	0.166238	CRN
0.947808	0.126419	Polycrystalline
0.904089	0.165535	CRN
0.91769	0.161304	CRN
0.897855	0.163121	CRN
0.895739	0.16647	CRN
0.906257	0.163734	CRN
0.909556	0.161673	Paracrystalline
0.903066	0.163294	CRN
0.919281	0.159998	CRN
0.908603	0.163121	CRN
0.913404	0.158091	Paracrystalline
0.920575	0.152603	Paracrystalline
0.917375	0.159845	Paracrystalline
0.918061	0.156222	Paracrystalline
0.923925	0.156433	Paracrystalline
0.91789	0.16056	Paracrystalline
0.915127	0.161964	CRN
0.914104	0.158742	Paracrystalline
0.915387	0.158134	Paracrystalline
0.917748	0.153351	Paracrystalline
0.913747	0.153427	Paracrystalline
0.907905	0.158464	CRN
0.908139	0.155453	CRN
0.923215	0.153546	Paracrystalline
0.923754	0.156089	Paracrystalline
0.917571	0.152992	Paracrystalline
0.932312	0.150207	Paracrystalline
0.922561	0.151509	CRN
0.910682	0.160017	CRN
0.920658	0.154845	Paracrystalline
0.995281	0.066443	Polycrystalline
0.920144	0.15583	Paracrystalline
0.91501	0.157021	CRN
0.984378	0.09446	Polycrystalline
0.921878	0.157734	Paracrystalline
0.975684	0.097855	Polycrystalline
0.986278	0.074482	Polycrystalline
0.917267	0.158332	CRN
0.946658	0.126056	Paracrystalline
0.925142	0.152304	Paracrystalline
0.922446	0.155234	Paracrystalline
0.916589	0.16206	CRN
0.972456	0.10399	Polycrystalline
0.950179	0.131048	Paracrystalline
0.934105	0.151408	Paracrystalline
0.960228	0.128619	Polycrystalline
0.91815	0.160005	CRN
0.971515	0.107394	Polycrystalline
0.991381	0.064994	Polycrystalline
0.969078	0.109068	Polycrystalline
0.957275	0.121085	Polycrystalline
0.983172	0.079402	Polycrystalline
0.989464	0.075191	Polycrystalline
0.967196	0.113121	Polycrystalline
0.990825	0.06541	Polycrystalline
0.992712	0.081515	Polycrystalline
0.923899	0.160281	CRN
0.962441	0.115945	Polycrystalline
0.983297	0.092367	Polycrystalline
0.991189	0.061025	Polycrystalline
0.976579	0.108085	Polycrystalline
0.973856	0.10049	Polycrystalline
0.995478	0.067468	Polycrystalline
0.960151	0.132134	Polycrystalline
0.983293	0.089568	Polycrystalline
0.990642	0.064394	Polycrystalline
0.981925	0.085419	Polycrystalline
0.991414	0.064566	Polycrystalline
0.989348	0.074978	Polycrystalline
0.98369	0.086191	Polycrystalline
0.983905	0.097949	Polycrystalline
0.97092	0.090179	Polycrystalline
0.995463	0.066195	Polycrystalline
0.962892	0.120472	Polycrystalline
0.988477	0.09013	Polycrystalline
0.983739	0.082835	Polycrystalline
0.995697	0.066431	Polycrystalline
0.979197	0.096632	Polycrystalline
0.98139	0.096335	Polycrystalline
0.991074	0.063105	Polycrystalline
0.984597	0.079697	Polycrystalline
0.99244	0.082738	Polycrystalline
0.982076	0.099457	Polycrystalline
0.980159	0.096324	Polycrystalline
0.980151	0.090384	Polycrystalline
0.979438	0.086658	Polycrystalline
0.978348	0.090416	Polycrystalline
0.973089	0.103771	Polycrystalline
0.992107	0.080875	Polycrystalline
0.979617	0.09165	Polycrystalline
0.983332	0.088851	Polycrystalline
0.995684	0.064455	Polycrystalline
0.987884	0.09216	Polycrystalline
0.98675	0.081496	Polycrystalline
0.988261	0.093543	Polycrystalline
0.979384	0.09964	Polycrystalline
0.990441	0.073298	Polycrystalline
0.983014	0.094994	Polycrystalline
0.988998	0.080533	Polycrystalline
0.986217	0.087617	Polycrystalline
0.98103	0.100132	Polycrystalline
0.982677	0.082931	Polycrystalline
0.985741	0.091	Polycrystalline
0.973684	0.112365	Polycrystalline
0.985381	0.089412	Polycrystalline
0.970279	0.11025	Polycrystalline
0.977728	0.091843	Polycrystalline
0.978319	0.094625	Polycrystalline
0.978991	0.083078	Polycrystalline
0.984639	0.085867	Polycrystalline
0.99061	0.066953	Polycrystalline
0.990722	0.071871	Polycrystalline
0.989338	0.080164	Polycrystalline
0.97491	0.109543	Polycrystalline
0.982264	0.098943	Polycrystalline
0.972698	0.09806	Polycrystalline
0.987113	0.090023	Polycrystalline
0.977887	0.092406	Polycrystalline
0.984336	0.085476	Polycrystalline
0.99082	0.064439	Polycrystalline
0.991579	0.078175	Polycrystalline
0.989685	0.084416	Polycrystalline
0.991157	0.077412	Polycrystalline
0.991865	0.078345	Polycrystalline
0.979185	0.079878	Polycrystalline
0.986984	0.093248	Polycrystalline
0.987454	0.092308	Polycrystalline
0.97542	0.101656	Polycrystalline
0.979507	0.097878	Polycrystalline
0.995308	0.066498	Polycrystalline
0.980623	0.094472	Polycrystalline
0.986871	0.082238	Polycrystalline
0.975676	0.098627	Polycrystalline
0.989591	0.078908	Polycrystalline
0.98951	0.080505	Polycrystalline
0.976901	0.102537	Polycrystalline
0.988226	0.093658	Polycrystalline
0.974944	0.103537	Polycrystalline
0.980617	0.085326	Polycrystalline
0.995563	0.065521	Polycrystalline
0.975165	0.103925	Polycrystalline
0.97846	0.110121	Polycrystalline
0.980651	0.099656	Polycrystalline
0.982566	0.098939	Polycrystalline
0.988458	0.103671	Polycrystalline
0.972246	0.107931	Polycrystalline
0.995514	0.067121	Polycrystalline
0.983431	0.104656	Polycrystalline
0.974579	0.098308	Polycrystalline
0.978988	0.094705	Polycrystalline
0.991483	0.075546	Polycrystalline
0.982441	0.086931	Polycrystalline
0.987638	0.092478	Polycrystalline
0.977168	0.112238	Polycrystalline
0.988282	0.095478	Polycrystalline
0.982797	0.101318	Polycrystalline
0.982581	0.099644	Polycrystalline
0.995367	0.068007	Polycrystalline
0.983867	0.104623	Polycrystalline
0.98973	0.089462	Polycrystalline
0.99567	0.066406	Polycrystalline
0.982284	0.099503	Polycrystalline
0.986294	0.084859	Polycrystalline
0.985941	0.083166	Polycrystalline
0.984237	0.104904	Polycrystalline
0.983812	0.103154	Polycrystalline
0.991304	0.080427	Polycrystalline
0.971672	0.098113	Polycrystalline
0.882327	0.175925	CRN
0.888562	0.179394	CRN
0.890112	0.177718	CRN
0.883299	0.186056	CRN
0.899381	0.170597	CRN
0.886853	0.180738	CRN
0.883499	0.180472	CRN
0.88949	0.17532	CRN
0.888844	0.180828	CRN
0.892395	0.178607	CRN
0.883954	0.178029	CRN
0.885906	0.179529	CRN
0.880825	0.182412	CRN
0.88549	0.178275	CRN
0.891135	0.176857	CRN
0.902671	0.172513	Paracrystalline
0.884507	0.170607	CRN
0.885105	0.176005	CRN
0.892647	0.175298	CRN
0.894174	0.179412	CRN
0.889581	0.17321	CRN
0.89929	0.171349	CRN
0.893844	0.180742	CRN
0.892295	0.174459	CRN
0.899363	0.168125	Paracrystalline
0.898037	0.170574	CRN
0.896016	0.171906	CRN
0.892997	0.170377	CRN
0.893162	0.177603	CRN
0.904273	0.171115	CRN
0.892873	0.175486	CRN
0.899467	0.168511	CRN
0.929418	0.157789	Paracrystalline
0.895078	0.177267	CRN
0.9114	0.172199	CRN
0.904245	0.167078	CRN
0.8993	0.176697	CRN
0.901223	0.17113	CRN
0.908723	0.170769	Paracrystalline
0.896153	0.175722	CRN
0.903423	0.172947	CRN
0.904872	0.160361	CRN
0.901692	0.17139	CRN
0.904117	0.167531	CRN
0.907701	0.170634	CRN
0.90772	0.165195	Paracrystalline
0.904881	0.171951	CRN
0.903596	0.168925	CRN
0.910956	0.172089	CRN
0.91405	0.16905	CRN
0.91176	0.165781	Paracrystalline
0.913538	0.166513	CRN
0.908465	0.171976	CRN
0.908064	0.164794	CRN
0.903945	0.169375	CRN
0.899072	0.169367	Paracrystalline
0.92155	0.161732	Paracrystalline
0.906537	0.167984	CRN
0.916406	0.168093	CRN
0.914123	0.16064	CRN
0.905771	0.171404	CRN
0.906616	0.162906	CRN
0.905881	0.168318	CRN
0.905589	0.163582	CRN
0.914559	0.166253	CRN
0.913359	0.166449	CRN
0.910869	0.166056	Paracrystalline
0.915641	0.16314	CRN
0.917022	0.162853	CRN
0.910014	0.16058	CRN
0.914138	0.169283	CRN
0.913392	0.167357	CRN
0.905655	0.168378	CRN
0.914848	0.163222	CRN
0.907927	0.168263	CRN
0.911106	0.169205	Paracrystalline
0.917782	0.163765	CRN
0.970432	0.115689	Polycrystalline
0.91531	0.166359	Paracrystalline
0.909935	0.167125	CRN
0.914992	0.159939	CRN
0.975287	0.100216	Polycrystalline
0.920671	0.16141	Paracrystalline
0.926367	0.157812	Paracrystalline
0.917306	0.165435	Paracrystalline
0.917215	0.164714	Paracrystalline
0.922222	0.161701	Paracrystalline
0.914581	0.163695	Paracrystalline
0.910196	0.172138	Paracrystalline
0.916336	0.166375	Paracrystalline
0.924705	0.159886	CRN
0.916824	0.165334	CRN
0.929247	0.15447	Paracrystalline
0.923444	0.165023	CRN
0.93504	0.158605	Paracrystalline
0.920294	0.164769	Paracrystalline
0.917995	0.155341	Paracrystalline
0.93367	0.151296	Paracrystalline
0.916494	0.16556	CRN
0.926371	0.162597	CRN
0.925363	0.160587	Paracrystalline
0.922474	0.165884	Paracrystalline
0.91517	0.164279	CRN
0.973084	0.107302	Polycrystalline
0.928885	0.154869	Paracrystalline
0.929278	0.16397	CRN
0.933071	0.155662	Paracrystalline
0.920977	0.163043	CRN
0.940095	0.150377	Paracrystalline
0.936228	0.1515	Paracrystalline
0.919045	0.16521	CRN
0.926271	0.159916	Paracrystalline
0.927024	0.163587	Paracrystalline
0.928634	0.158753	Paracrystalline
0.926244	0.159267	Paracrystalline
0.955048	0.136199	Polycrystalline
0.930169	0.154904	Paracrystalline
0.991949	0.086744	Polycrystalline
0.912256	0.165507	CRN
0.925437	0.164714	Paracrystalline
0.929617	0.157855	Paracrystalline
0.97515	0.102605	Polycrystalline
0.932272	0.157046	Paracrystalline
0.933813	0.159918	Paracrystalline
0.92994	0.161041	Paracrystalline
0.933777	0.158398	Paracrystalline
0.983549	0.095007	Polycrystalline
0.935127	0.159888	Paracrystalline
0.949487	0.137507	Polycrystalline
0.931793	0.160552	Paracrystalline
0.936134	0.155982	Paracrystalline
0.976016	0.111621	Polycrystalline
0.941991	0.152494	Paracrystalline
0.927918	0.160625	Paracrystalline
0.938452	0.160226	Paracrystalline
0.939166	0.156357	Paracrystalline
0.96067	0.134718	Polycrystalline
0.983705	0.092898	Polycrystalline
0.987422	0.089845	Polycrystalline
0.940803	0.150968	Paracrystalline
0.927346	0.167002	Paracrystalline
0.962942	0.130244	Polycrystalline
0.933828	0.159011	Paracrystalline
0.945769	0.149242	Paracrystalline
0.933416	0.16021	Paracrystalline
0.928933	0.16032	Paracrystalline
0.960048	0.134113	Polycrystalline
0.9954	0.066515	Polycrystalline
0.966582	0.109349	Polycrystalline
0.925626	0.163716	CRN
0.941042	0.151029	Paracrystalline
0.980756	0.104062	Polycrystalline
0.936708	0.15774	Paracrystalline
0.936123	0.164148	CRN
0.935616	0.159843	Paracrystalline
0.977033	0.107609	Polycrystalline
0.985575	0.095447	Polycrystalline
0.964261	0.126039	Polycrystalline
0.962936	0.129744	Polycrystalline
0.977392	0.106298	Polycrystalline
0.984938	0.099328	Polycrystalline
0.979041	0.103853	Polycrystalline
0.985097	0.098835	Polycrystalline
0.944314	0.154218	Paracrystalline
0.995642	0.066548	Polycrystalline
0.995678	0.064582	Polycrystalline
0.982773	0.100267	Polycrystalline
0.977798	0.10505	Polycrystalline
0.939425	0.160144	Paracrystalline
0.951651	0.146781	Paracrystalline
0.987436	0.089349	Polycrystalline
0.991454	0.078886	Polycrystalline
0.983766	0.087334	Polycrystalline
0.991345	0.079892	Polycrystalline
0.98923	0.080054	Polycrystalline
0.975529	0.115861	Polycrystalline
0.99172	0.076679	Polycrystalline
0.937109	0.164853	Paracrystalline
0.991107	0.082806	Polycrystalline
0.931275	0.164603	CRN
0.950491	0.152105	Paracrystalline
0.945623	0.152791	Paracrystalline
0.972315	0.086353	Polycrystalline
0.982253	0.101976	Polycrystalline
0.979812	0.103179	Polycrystalline
0.940025	0.154078	Paracrystalline
0.934959	0.166148	Paracrystalline
0.988716	0.092142	Polycrystalline
0.995578	0.066013	Polycrystalline
0.995308	0.065908	Polycrystalline
0.989931	0.089679	Polycrystalline
0.982626	0.104212	Polycrystalline
0.991477	0.06013	Polycrystalline
0.986469	0.104296	Polycrystalline
0.985558	0.093406	Polycrystalline
0.995451	0.068835	Polycrystalline
0.980653	0.113695	Polycrystalline
0.990827	0.08721	Polycrystalline
0.975854	0.100039	Polycrystalline
0.985561	0.099209	Polycrystalline
0.877209	0.194162	CRN
0.872032	0.19463	CRN
0.872734	0.196144	CRN
0.879378	0.20065	CRN
0.885058	0.189552	CRN
0.875456	0.196918	CRN
0.877861	0.198162	CRN
0.881089	0.201718	CRN
0.868246	0.200787	CRN
0.884825	0.191585	CRN
0.886169	0.194058	CRN
0.885855	0.190468	CRN
0.870937	0.196218	CRN
0.881966	0.19081	CRN
0.883612	0.194457	CRN
0.877531	0.195371	CRN
0.880497	0.196789	CRN
0.887752	0.19415	CRN
[truncated: 1,070 more rows]

## Sheet: Fig-2
Panel a								Panel b							Panel c
	RDF							All angles								count /atom
r	CRN	Para-I	Para-II	Para-III	Para-IV			CRN	Para - I	Para - II	Para-III	Para-IV			m-ring	CRN	Para-I	Para-II	Para-III	Para-IV
0.02	0	0	0	0	0			77.67	37.46	57.69	61.05	50.52			0	0	0	0	0	0
0.06	0	0	0	0	0			73.42	32.53	64.88	61.16	58.6			1	0	0	0	0	0
0.1	0	0	0	0	0			54.21	30.29	80.08	72.91	43.54			2	0	0	0	0	0
0.14	0	0	0	0	0			85.65	42.04	53.38	70.52	32.03			3	0.003	0.001	0.002	0.002	0
0.18	0	0	0	0	0			81.39	37.1	60.56	70.63	40.12			4	0.042	0.018	0.013	0.016	0.008
0.22	0	0	0	0	0			62.19	34.86	75.76	82.38	25.06			5	0.469	0.441	0.407	0.383	0.365
0.26	0	0	0	0	0			99.76	68.68	44.72	63.4	9.58			6	0.695	0.794	0.858	0.932	1.001
0.3	0	0	0	0	0			95.51	63.75	51.9	63.51	17.66			7	0.491	0.497	0.559	0.484	0.493
0.34	0	0	0	0	0			76.3	61.51	67.11	75.26	2.6			8	0.162	0.157	0.115	0.141	0.11
0.38	0	0	0	0	0			90.69	6.48	85.65	64.54	42.29			9	0.043	0.034	0.02	0.012	0.017
0.42	0	0	0	0	0			88.87	14.22	87.74	65.84	56.75			10	0.009	0.002	0	0	0
0.46	0	0	0	0	0			91.31	16.96	90.72	73.05	49.21
0.5	0	0	0	0	0			84.71	116.93	89.17	59.21	64.15
0.54	0	0	0	0	0			82.89	4.67	91.26	60.51	78.61
0.58	0	0	0	0	0			85.33	7.41	94.24	67.72	71.07
0.62	0	0	0	0	0			74.73	91.81	95.27	80.67	77.7
0.66	0	0	0	0	0			72.91	99.55	97.36	81.97	92.16
0.7	0	0	0	0	0			75.35	102.29	100.34	89.19	84.62
0.74	0	0	0	0	0			94.46	22.22	31.63	54.07	105.74
0.78	0	0	0	0	0			84.05	21.11	33.81	46.52	109.78
0.82	0	0	0	0	0			100.03	25.97	25.41	60.83	107.1
0.86	0	0	0	0	0			96.5	21.06	49.81	63.05	99.13
0.9	0	0	0	0	0			86.09	19.95	51.99	55.49	103.17
0.94	0	0	0	0	0			102.06	24.81	43.59	69.8	100.5
0.98	0	0	0	0	0			91.05	27.52	45.94	43.06	114.2
1.02	0	0	0	0	0			80.64	26.41	48.13	35.51	118.24
1.06	0	0	0	0	0			96.62	31.27	39.73	49.82	115.57
1.1	0	0	0	0	0			16.16	51.69	56.59	64.09	43.48
1.14	0	0	0	0	0			12.56	77.75	79.96	68.8	62.66
1.18	0	0	0	0	0			8.91	72.85	59.76	50.77	55.13
1.22	0	0	0	0	0			29.43	83.53	31.46	53.54	7.82
1.26	0	0	0	0	0			25.83	109.59	54.84	58.25	27
1.3	0	0	0	0	0			22.18	104.7	34.64	40.22	19.48
1.34	0	0	0	0	0			24.29	72.02	42.95	67.48	19.92
1.38	0	0	0	0	0			20.69	98.09	66.33	72.19	39.09
1.42	0	0	0	0	0			17.04	93.19	46.13	54.16	31.57
1.46	0	0	0	0	0			39.78	23.66	2.09	34.73	76.14
1.5	0	0	0	0	0			35.73	39.88	111.67	31.79	59.68
1.54	0	0	0	0	0			24.46	15.78	2.26	44.22	65.36
1.58	0	0	0	0	0			49.5	32.33	2.25	26.21	90.09
1.62	0	0	0	0	0			45.45	48.55	111.83	23.27	73.62
1.66	0	0	0	0	0			34.18	24.45	2.41	35.71	79.3
1.7	0	0	0	0	0			55.56	24.03	117.4	28.09	89.81
1.74	0	0	0	0	0			51.51	40.26	106.98	25.15	73.34
1.78	0	0	0	0	0			40.24	16.15	117.57	37.59	79.02
1.82	0	0	0	0	0			106.56	87.26	56.03	66.55	81.15
1.86	0	0	0	0	0			113.12	58.89	63.62	58.47	95.61
1.9	0	0	0	0	0			104.31	78.81	80.75	68.42	93.69
1.94	0	0	0	0	0			98.07	82.62	49.85	65.68	58.64
1.98	0	0	0	0	0			104.62	54.25	57.45	57.6	73.1
2.02	0	0	0	0	0			95.81	74.17	74.57	67.56	71.19
2.06	0	0	0	0	0			109.41	81.54	62.66	65.3	70.5
2.1	0	0	0	0.001	0			115.97	53.17	70.26	57.22	84.97
2.14	0.002	0.004	0.003	0.004	0.002			107.16	73.08	87.38	67.18	83.05
2.18	0.053	0.057	0.049	0.054	0.048			39.35	30.77	79.47	60.42	49.31
2.22	0.479	0.462	0.431	0.446	0.439			20.5	36.86	79.8	64.67	49.55
2.26	2.055	1.966	1.965	2.035	1.964			30.37	49.22	55.82	53.95	50.15
2.3	4.738	4.785	4.795	4.794	4.786			45.02	36.75	91.26	52.45	64.5
2.34	6.794	6.922	6.925	6.909	6.876			26.17	42.83	91.59	56.7	64.74
2.38	6.524	6.592	6.581	6.54	6.571			36.04	55.2	67.61	45.98	65.35
2.42	4.491	4.466	4.422	4.466	4.43			23.62	41.2	80.34	59.51	49.68
2.46	2.463	2.323	2.288	2.321	2.284			4.77	47.29	80.67	63.77	49.92
2.5	1.098	0.997	0.979	0.987	0.961			14.65	59.65	56.68	53.05	50.53
2.54	0.46	0.393	0.367	0.372	0.361			42.59	16.86	36.19	47.01	45.98
2.58	0.197	0.147	0.14	0.134	0.137			34.33	21.85	12.97	62.78	42.86
2.62	0.087	0.059	0.054	0.045	0.051			39.15	22.69	18.03	55.62	39.33
2.66	0.042	0.027	0.026	0.02	0.024			44.57	17.14	22.82	50.14	51.17
2.7	0.023	0.017	0.018	0.008	0.015			36.31	22.14	119.6	65.91	48.04
2.74	0.018	0.013	0.015	0.005	0.011			41.14	22.97	4.65	58.75	44.51
2.78	0.014	0.01	0.009	0.004	0.007			53.2	10.09	35.83	53.06	58.35
2.82	0.011	0.008	0.009	0.003	0.006			44.94	15.08	12.61	68.84	55.23
2.86	0.01	0.008	0.009	0.003	0.006			49.77	15.91	17.66	61.67	51.7
2.9	0.014	0.01	0.009	0.004	0.006			103.16	23.8	63.05	97.35	55.38
2.94	0.015	0.012	0.012	0.006	0.007			111.76	117.41	76.74	100.68	46.67
2.98	0.019	0.014	0.013	0.008	0.009			2.82	14.15	63.77	92.31	53.91
3.02	0.025	0.02	0.018	0.012	0.014			113.39	92.08	66.71	90.23	47.08
3.06	0.039	0.024	0.023	0.016	0.021			1.99	65.7	80.4	93.56	38.37
3.1	0.056	0.039	0.031	0.025	0.027			13.06	82.44	67.43	85.19	45.61
3.14	0.076	0.055	0.045	0.04	0.045			3.89	60.3	40.93	95.18	52.28
3.18	0.111	0.081	0.068	0.057	0.066			12.48	33.91	54.62	98.51	43.57
3.22	0.151	0.117	0.107	0.086	0.1			23.55	50.65	41.65	90.14	50.81
3.26	0.212	0.176	0.163	0.132	0.142			97.64	34.52	35.06	54.11	69.37
3.3	0.27	0.246	0.229	0.199	0.216			110.06	8.13	33.63	55.47	79.85
3.34	0.365	0.341	0.327	0.287	0.313			114.35	24.87	33.52	49.22	51.62
3.38	0.491	0.465	0.449	0.419	0.403			91.99	24.36	44.37	81.78	80.31
3.42	0.634	0.617	0.591	0.552	0.558			104.41	4.38	42.95	83.14	90.8
3.46	0.791	0.798	0.773	0.746	0.72			108.7	10.48	42.84	76.89	62.56
3.5	0.989	0.992	0.957	0.949	0.926			86.58	77.85	48.57	62.89	68.8
3.54	1.192	1.226	1.185	1.18	1.129			99	57.87	47.15	64.26	79.28
3.58	1.383	1.423	1.406	1.405	1.354			103.29	63.96	47.04	58.01	51.05
3.62	1.581	1.634	1.641	1.644	1.579			39.53	104.14	41.99	19.91	79.88
3.66	1.773	1.838	1.852	1.837	1.811			40.48	84.16	36.82	112.48	90.39
3.7	1.922	2.008	2.045	2.018	2.003			51.76	90.25	59.75	27.98	96
3.74	2.039	2.152	2.192	2.172	2.189			43.55	10.78	49.62	5.64	65.61
3.78	2.128	2.23	2.276	2.238	2.364			44.49	110.8	44.45	98.21	76.11
3.82	2.172	2.261	2.332	2.337	2.416			55.78	116.89	67.38	13.71	81.73
3.86	2.156	2.241	2.301	2.292	2.419			35.54	35.99	62.91	17.97	78.09
3.9	2.132	2.186	2.233	2.251	2.358			36.49	29.28	57.74	110.54	88.59
3.94	2.044	2.127	2.116	2.144	2.253			47.77	29.61	80.67	26.04	94.21
3.98	1.917	1.96	1.999	2.027	2.057			62.04	40.4	112.41	56.4	77.11
4.02	1.783	1.817	1.827	1.875	1.862			64.05	33.69	115.37	52.89	70.63
4.06	1.649	1.644	1.654	1.681	1.667			56.17	34.01	103.36	55.4	70.41
4.1	1.502	1.472	1.501	1.497	1.465			72.91	29.44	92.5	55.3	84.58
4.14	1.333	1.304	1.334	1.347	1.287			74.92	22.73	95.45	51.79	78.09
4.18	1.184	1.189	1.197	1.211	1.145			67.04	23.05	83.44	54.31	77.87
4.22	1.057	1.079	1.086	1.085	1.044			67.75	55.83	85.2	41.01	76.11
4.26	0.986	0.983	0.991	1.002	0.962			69.76	49.12	88.15	37.5	69.62
4.3	0.912	0.905	0.906	0.941	0.924			61.88	49.45	76.14	40.02	69.4
4.34	0.864	0.847	0.873	0.917	0.917			21.34	117.72	67.58	55.08	89.47
4.38	0.834	0.812	0.831	0.898	0.92			23.47	114.24	90.91	42.23	67.59
4.42	0.807	0.817	0.826	0.892	0.934			31.05	113.89	70.53	45.48	91.24
4.46	0.797	0.804	0.839	0.895	0.962			17.64	36.01	58.53	56.64	91.51
4.5	0.79	0.818	0.835	0.906	0.959			19.77	32.54	81.87	43.78	69.62
4.54	0.788	0.818	0.845	0.911	0.96			27.34	32.19	61.48	47.04	93.27
4.58	0.788	0.818	0.85	0.921	0.956			32.46	75.18	58.08	60.32	98.32
4.62	0.784	0.818	0.854	0.916	0.941			34.59	71.71	81.41	47.46	76.44
4.66	0.797	0.809	0.848	0.906	0.922			42.16	71.36	61.03	50.72	100.09
4.7	0.788	0.811	0.834	0.873	0.865			113.21	19.12	114.95	89.6	18.84
4.74	0.788	0.81	0.817	0.855	0.833			1.14	15.64	112.63	67.74	13.32
4.78	0.783	0.794	0.813	0.804	0.792			114.31	15.3	100.77	72.64	13.02
4.82	0.777	0.775	0.799	0.779	0.749			3.28	4.2	114.42	93.58	22.65
4.86	0.765	0.76	0.786	0.75	0.714			11.21	117.39	112.1	71.72	17.12
4.9	0.774	0.764	0.773	0.728	0.683			4.38	3.35	100.24	76.63	16.83
4.94	0.778	0.763	0.771	0.719	0.67			96.37	1.72	5.09	93.59	10.16
4.98	0.779	0.757	0.765	0.709	0.66			104.3	114.9	2.77	71.73	4.64
5.02	0.786	0.761	0.754	0.708	0.66			97.48	0.87	110.9	76.64	4.34
5.06	0.795	0.758	0.741	0.7	0.651			53.95	104.83	80.22	60.67	30.08
5.1	0.809	0.761	0.74	0.708	0.669			50.57	98.02	79.88	68.09	65.43
5.14	0.817	0.752	0.74	0.706	0.692			36.07	103.98	77.82	60.23	64.7
5.18	0.824	0.773	0.752	0.713	0.711			67.67	11.51	93.57	59.07	32.09
5.22	0.84	0.775	0.753	0.722	0.731			64.29	4.7	93.23	66.49	67.44
5.26	0.855	0.804	0.765	0.738	0.744			49.79	10.66	91.17	58.63	66.71
5.3	0.868	0.825	0.788	0.762	0.775			79.46	116.29	80.91	53.24	32.72
5.34	0.893	0.874	0.814	0.769	0.799			76.08	109.23	80.57	60.66	68.07
5.38	0.943	0.903	0.833	0.805	0.824			61.58	100.4	78.51	52.79	67.34
5.42	0.979	0.937	0.872	0.833	0.866			115.02	4.65	50.34	33.79	11.86
5.46	1.01	0.975	0.895	0.873	0.891			102.88	117.59	48.87	47.7	25.93
5.5	1.063	1.023	0.94	0.925	0.939			109.17	108.76	60.81	38.11	13.59
5.54	1.122	1.064	0.992	0.977	0.99			103.4	107.7	29.06	34.62	16.24
5.58	1.161	1.111	1.038	1.027	1.046			91.26	100.64	27.59	48.53	30.31
5.62	1.219	1.15	1.091	1.083	1.092			97.55	91.81	39.53	38.94	17.97
5.66	1.236	1.182	1.144	1.14	1.131			90.36	44.81	52.65	32.99	8.77
5.7	1.262	1.221	1.19	1.181	1.162			78.22	51.19	51.19	46.9	22.83
5.74	1.273	1.239	1.226	1.209	1.186			84.51	51.9	63.13	37.31	10.49
5.78	1.252	1.243	1.239	1.211	1.208			48.94	66	84.31	37.04	68.11
5.82	1.242	1.236	1.229	1.214	1.194			59.7	72.38	94.02	32.59	63.74
5.86	1.206	1.205	1.201	1.189	1.185			62.25	73.1	91.8	25.88	47.5
5.9	1.152	1.169	1.165	1.169	1.151			48.09	41.53	69.81	26.57	79.64
5.94	1.084	1.114	1.117	1.128	1.1			58.85	47.91	79.52	22.11	75.27
5.98	1.031	1.047	1.061	1.071	1.06			61.41	48.63	77.3	15.41	59.03
6.02	0.966	0.99	1	1.014	1.007			56.82	1.54	77.88	29.57	75.51
6.06	0.909	0.944	0.955	0.964	0.955			67.58	23.71	87.59	25.12	71.14
6.1	0.874	0.891	0.909	0.912	0.901			70.13	11.36	85.37	18.41	54.9
6.14	0.845	0.855	0.879	0.874	0.865			45.67	105.3	16.44	35.87	43.95
6.18	0.823	0.822	0.851	0.844	0.825			50.74	7.48	6.41	50.32	49.18
6.22	0.797	0.805	0.825	0.82	0.816			44.66	115.12	107.9	48.13	45.97
6.26	0.797	0.796	0.822	0.817	0.8			50.8	15.24	40.02	45.73	46.93
6.3	0.797	0.794	0.82	0.82	0.815			55.87	37.41	29.99	60.18	52.16
6.34	0.796	0.804	0.826	0.833	0.825			49.79	25.06	11.48	57.99	48.95
6.38	0.81	0.824	0.845	0.86	0.843			42.62	40.79	27.67	54.33	35.29
6.42	0.819	0.853	0.862	0.881	0.867			47.69	28.43	17.64	68.78	40.53
6.46	0.833	0.883	0.881	0.917	0.89			41.61	26.7	119.13	66.59	37.31
6.5	0.856	0.902	0.911	0.932	0.925			52.27	46.63	45.64	55.67	66.13
6.54	0.865	0.929	0.924	0.956	0.961			68.61	34.27	42.29	51.75	65.43
6.58	0.891	0.945	0.947	0.981	0.989			72.26	32.55	36.74	54.66	82.72
6.62	0.901	0.971	0.972	0.996	1.017			45.45	14.81	33.9	51.02	63.65
6.66	0.938	0.978	0.992	1.007	1.059			61.78	2.45	30.55	47.1	62.95
6.7	0.952	1.004	1.003	1.023	1.069			65.44	0.72	25	50.01	80.24
6.74	0.981	1.006	1.024	1.039	1.081			45.22	105.02	39.41	40.77	73.96
6.78	0.99	1.024	1.034	1.049	1.096			61.55	0.04	36.06	36.85	73.26
6.82	1.024	1.027	1.04	1.062	1.104			65.2	4.12	30.51	39.76	90.55
6.86	1.028	1.041	1.058	1.085	1.11			56.03	97.56	44.42	36.96	67.17
6.9	1.044	1.042	1.061	1.11	1.105			51.53	112.59	58.14	36.21	60
6.94	1.066	1.053	1.071	1.107	1.102			48.16	116.66	44.19	42.31	64.73
6.98	1.077	1.069	1.085	1.115	1.102			64.45	113.55	34.12	27.05	76.85
7.02	1.089	1.083	1.093	1.11	1.098			59.96	8.58	47.84	26.3	69.69
7.06	1.097	1.087	1.103	1.121	1.098			56.59	12.65	33.89	32.41	74.41
7.1	1.111	1.1	1.113	1.109	1.094			57.58	4.46	30.81	38.61	57.68
7.14	1.114	1.107	1.125	1.105	1.097			53.09	12.57	44.53	37.87	50.52
7.18	1.133	1.109	1.132	1.089	1.098			49.71	114.18	30.58	43.97	55.24
7.22	1.145	1.12	1.135	1.087	1.095			115.03	118.73	0.81	109.19	56.56
7.26	1.146	1.127	1.139	1.083	1.112			100.18	6.84	11.27	108.27	69.92
7.3	1.149	1.132	1.142	1.089	1.121			112.29	108.45	21.68	1.27	51.85
7.34	1.153	1.126	1.139	1.094	1.123			119.5	3.26	115.48	103.63	94.57
7.38	1.147	1.134	1.131	1.102	1.119			104.65	11.37	5.94	102.71	107.94
7.42	1.136	1.131	1.137	1.104	1.118			116.76	112.98	16.35	115.71	89.87
7.46	1.125	1.125	1.116	1.102	1.113			13.66	91.55	6.03	110.53	85.87
7.5	1.107	1.104	1.108	1.103	1.109			118.81	100.15	16.49	109.62	99.23
7.54	1.092	1.096	1.107	1.091	1.091			10.92	103.35	26.9	2.62	81.16
7.58	1.082	1.085	1.1	1.093	1.087			91.39	82.53	14.33	38.11	79.96
7.62	1.07	1.073	1.08	1.083	1.076			102.4	91.14	19.21	56.24	79.26
7.66	1.057	1.049	1.075	1.074	1.06			91.49	94.33	15.05	50.23	93.6
7.7	1.037	1.035	1.055	1.056	1.056			103.98	73.97	11.9	35.16	44.25
7.74	1.037	1.015	1.035	1.046	1.037			114.98	82.57	16.78	53.3	43.55
7.78	1.016	0.999	1.017	1.04	1.025			104.08	85.76	12.62	47.29	57.89
7.82	1	0.99	1.001	1.027	1.013			81.64	18.23	11.05	37.95	40.78
7.86	0.982	0.983	0.989	1.009	1			92.64	27.37	15.94	56.09	40.08
7.9	0.961	0.965	0.976	1.002	0.987			81.74	28.08	11.77	50.08	54.42
7.94	0.949	0.959	0.959	0.986	0.974			73.46	29.43	84.14	59.52	11.82
7.98	0.939	0.957	0.941	0.981	0.964			78.64	38.57	80.63	60.69	32.66
8.02	0.928	0.958	0.931	0.965	0.96			91.69	39.28	77.34	69.67	32.91
8.06	0.925	0.949	0.931	0.959	0.945			73.15	38.92	82.31	63.26	25.48
8.1	0.917	0.943	0.923	0.948	0.942			78.33	48.06	78.8	64.42	46.32
8.14	0.918	0.945	0.915	0.943	0.931			91.37	48.77	75.52	73.41	46.57
8.18	0.916	0.938	0.916	0.936	0.93			67.27	38.28	76.64	55.1	36.72
8.22	0.92	0.935	0.913	0.937	0.927			72.46	53.32	73.14	56.27	57.56
8.26	0.925	0.932	0.921	0.928	0.921			85.5	52.24	69.85	65.25	57.8
8.3	0.937	0.933	0.932	0.928	0.918			107.28	61.11	25.76	72.21	27.27
8.34	0.944	0.937	0.936	0.928	0.918			83.82	76.15	43.78	61.91	118.55
8.38	0.955	0.943	0.948	0.931	0.92			82.85	75.07	29.43	51.53	17.82
8.42	0.958	0.952	0.948	0.928	0.915			117.29	41.93	28.95	67.61	55.81
8.46	0.976	0.959	0.951	0.935	0.918			93.82	56.97	46.96	57.32	27.09
8.5	0.978	0.966	0.957	0.94	0.923			92.85	55.89	32.62	46.93	46.37
8.54	0.985	0.967	0.965	0.944	0.933			98.31	87.41	36.37	80.02	28.37
8.58	0.984	0.969	0.965	0.947	0.944			74.85	91.75	54.39	69.72	119.66
8.62	1	0.972	0.962	0.952	0.95			73.87	99.48	40.04	59.34	18.93
8.66	1	0.975	0.962	0.958	0.956			75.97	95.68	57.77	49.33	56.5
8.7	1.001	0.982	0.971	0.959	0.963			84.29	100.03	58.63	52.72	47.41
8.74	1.004	0.992	0.973	0.968	0.964			86.41	107.75	53.15	82.69	33.51
8.78	1.004	0.991	0.965	0.973	0.969			58.35	91.44	66.67	44.83	63.56
8.82	1.003	1.005	0.978	0.973	0.972			66.67	95.79	67.53	48.23	54.47
8.86	1.003	1.017	0.975	0.978	0.97			68.8	103.51	62.04	78.19	40.57
8.9	1.004	1.012	0.986	0.97	0.976			67.16	50.31	88.73	41.39	63.45
8.94	1.01	1.022	0.987	0.972	0.98			75.48	53.67	89.59	44.78	54.36
8.98	1.006	1.017	0.99	0.969	0.978			77.6	53.7	84.11	74.75	40.46
9.02	1.012	1.017	0.988	0.973	0.982			91.08	62.88	51.42	98.48	71.57
9.06	1.009	1.015	0.998	0.976	0.986			92.8	66.24	47.18	101.68	63.14
9.1	1.016	1.004	1.004	0.978	0.987			109.44	66.27	54.86	109.39	72.1
9.14	1.016	1.01	1.008	0.983	0.987			119.55	65.96	38.65	109.64	64.03
9.18	1.01	1.011	1.01	0.98	0.99			1.27	69.32	34.4	112.84	55.6
9.22	1.01	1.007	1.005	0.983	0.998			17.91	69.35	42.08	0.55	64.57
9.26	1.009	1.007	1.007	0.979	1.001			105.39	117.87	23.44	103.79	71.3
9.3	1.001	1.003	0.999	0.981	0.996			107.11	16.22	19.2	106.99	62.87
9.34	0.998	1.007	0.999	0.982	1.002			3.75	22.86	26.88	114.7	71.84
9.38	0.993	0.996	0.999	0.98	1.005			38.43	115.01	70.31	92.31	59.74
9.42	0.993	0.994	1	0.967	1.001			32.58	13.36	70.01	82.96	51.53
9.46	0.995	0.987	0.995	0.977	1.003			34.24	20	73.94	91.59	59.4
9.5	0.993	0.985	0.983	0.975	1			16.48	92.57	69.03	86.05	69.4
9.54	0.99	0.973	0.987	0.98	0.991			10.62	110.92	68.73	76.7	61.19
9.58	0.992	0.975	0.991	0.98	0.988			12.28	117.56	72.66	85.33	69.06
9.62	0.984	0.972	0.991	0.992	0.978			27.39	14.6	63.97	95.33	57.31
9.66	0.988	0.969	0.985	0.998	0.973			21.54	101.96	63.67	85.97	49.1
9.7	0.98	0.958	0.991	1.005	0.98			23.2	117.72	67.6	94.6	56.97
9.74	0.975	0.963	0.993	1.011	0.976			57.75	6.67	80.26	17.3	69.04
9.78	0.98	0.963	0.99	1.01	0.977			67.01	94.03	83.87	25.21	58.11
9.82	0.976	0.963	0.99	1.016	0.988			50.87	109.79	86.29	15.43	59.49
9.86	0.971	0.973	0.995	1.02	0.997			57.75	114.88	109.62	14.28	66.59
9.9	0.971	0.976	0.997	1.022	1.001			67.01	82.24	113.24	22.18	55.66
9.94	0.975	0.985	1	1.026	1.014			50.87	98	115.65	12.41	57.04
9.98	0.967	0.988	1.001	1.025	1.024			43.96	28.79	99.9	7.47	71.36
								53.23	42.23	103.52	15.37	60.43
								37.09	34.42	105.93	5.59	61.82
								36.73	33.5	104.82	44.69	6.24
								69.03	46.95	105.05	50.71	2.65
								30.04	39.14	99.39	45.19	6.61
								48.47	39.66	100.81	53.56	13.26
								80.76	53.1	101.04	59.57	9.66
								41.77	45.29	95.38	54.06	13.63
								48.28	109.99	94.92	55.68	114.27
								80.57	14.27	95.14	61.69	110.68
								41.58	103.24	89.48	56.18	114.64
								62.79	105.22	102.15	86.63	59.59
								77.44	9.5	100.61	97.92	53.41
								66.88	98.47	110.22	91.82	57.47
								53.29	116.3	106.68	88.87	49.03
								67.94	20.58	105.13	100.16	42.85
								57.38	109.55	114.75	94.06	46.91
								46.51	111.46	107.69	81.03	51.67
								61.16	97.59	106.14	92.33	45.49
								50.6	114.32	115.76	86.22	49.55
								69.86	100.6	69.71	68.33	16.19
								66.39	86.73	80.27	60.99	11.3
								65.7	103.46	73.88	64.64	20.65
								72.3	105.2	61.03	78.51	25.46
								68.83	91.33	71.58	71.17	20.57
								68.14	108.06	65.19	74.81	29.91
								77.7	6.79	70.58	72.29	38.09
								74.22	116.07	81.13	64.95	33.2
								73.53	117.1	74.74	68.6	42.54
								115.89	14.19	22.61	45.48	97.67
								119.1	3.47	17.69	36.54	81.26
								96.92	4.5	23.61	31.25	96.45
								9.09	4.51	24.48	45.21	90.24
								12.3	113.79	19.56	36.27	73.83
								110.12	114.83	25.47	30.98	89.03
								117.54	64.47	20.33	38.27	84.41
								0.75	69.33	15.41	29.33	68
								98.57	70.43	21.33	24.04	83.19
								36.06	60.68	77.53	97.59	54.9
								29.45	65.54	74.46	83.34	57.58
								23.4	66.64	80.01	88.55	70.9
								37.77	66.4	92.32	107.23	57.66
								31.16	71.26	89.25	92.98	60.35
								25.11	72.36	94.8	98.19	73.66
								20.75	57.63	90.73	110.69	49.25
								14.14	46.27	87.66	96.44	51.93
								8.09	67.51	93.21	101.65	65.25
								86.78	63.95	53.43	11.94	18.14
								84.41	52.59	36.1	12.68	35.41
								81.37	73.84	53.89	118.27	24.57
								0.39	63.27	42.59	118.28	12.57
								118.02	51.91	25.27	119.01	29.84
								114.98	73.16	43.05	104.6	19
								104.51	8.61	44.28	104.64	16.57
								102.14	97.46	26.96	105.38	33.84
								99.1	96.33	44.74	90.97	23.01
								97.78	4.55	57.44	43.2	47.98
								86.26	93.4	61.79	40.4	72.7
								93.48	92.27	70.23	29.98	65.18
								75.35	2.83	68.33	46.18	45.44
								63.83	91.68	72.68	43.38	70.15
								71.05	90.55	81.12	32.96	62.63
								95.96	53.84	61.31	61.37	53.12
								84.44	59.14	65.66	58.56	77.84
								91.65	63.97	74.1	48.14	70.32
								8.11	56.44	47.96	63.11	0.43
								12.61	61.75	64.97	54.89	6.48
								16.2	66.57	75.44	62.35	118.57
								119.95	48.53	52.75	80.11	3.81
								4.45	53.83	69.76	71.89	9.86
								8.03	58.66	80.23	79.35	1.95
								97.46	78.67	47.51	68.22	0.38
								101.96	77.85	64.51	60	6.43
								105.54	70.09	74.99	67.46	118.52
								36.06	74.84	21.84	0.79	73.9
								22.29	74.03	33.08	105.32	79.68
								32.83	66.26	31.15	118.37	79.48
								76.19	78.66	26.1	107.41	49.93
								62.42	77.85	37.33	91.94	55.72
								72.96	70.09	35.41	104.99	55.51
								59.94	70.95	13.12	98.08	65.77
								46.17	63.57	24.35	82.61	71.55
								56.71	64.1	22.43	95.66	71.35
								106.49	73.75	103.19	7.04	90.78
								99.65	66.37	99.34	119.52	101.26
								114.98	66.91	97.67	111	97.04
								75.05	77.01	98.44	23.8	110.69
								68.21	69.63	94.59	16.28	1.17
								83.55	70.17	92.92	7.76	116.95
								87.65	65.57	107	33.57	102.51
								80.81	58	103.15	26.06	112.99
								96.14	60.38	101.48	17.54	108.77
								76.45	62.94	85.66	38.58	70.13
								75.68	55.37	87.73	38.01	77.01
								83.12	57.75	95.06	38.53	59.8
								108.83	62.33	72.86	29.07	69.12
								108.06	54.76	74.93	28.51	76.01
								115.5	57.14	82.27	29.02	58.8
								93.15	89.54	86.06	29.83	61.28
								92.38	85.29	88.13	29.27	68.16
								99.83	88.56	95.47	29.78	50.95
								48.35	84.98	84.26	30.48	42.48
								76.69	80.74	69.51	49.98	41.5
								58.32	84.01	65.02	39.49	46.08
								55.94	84.12	96.12	10.52	28.8
								84.28	79.88	81.37	30.02	27.83
								65.91	83.14	76.88	19.53	32.41
								37.28	40.62	86.19	19.49	44.31
								65.61	26.51	71.44	39	43.34
								47.24	33.55	66.95	28.5	47.92
								81.36	40.36	2.48	44.83	58.48
								77.65	26.25	105.74	54.14	58.65
								76.47	33.28	2.01	38.06	58.8
								52.03	34.89	18.77	43.07	48.94
								48.32	20.77	2.02	52.38	49.11
								47.14	27.81	18.29	36.3	49.26
								61.13	18.07	18.48	37.11	68.74
								57.42	110.95	1.73	46.42	68.91
								56.24	114.06	18.01	30.34	69.05
								7.41	12.59	37.48	117.66	16.24
								4.67	105.47	24.13	118.43	29.12
								10.59	108.57	34.93	19.2	12.74
								13.17	24.77	25.38	10.65	4.73
								10.44	117.65	12.03	11.42	17.61
								16.36	0.75	22.83	32.19	1.23
								16	87.89	32.98	19.92	0.93
								13.27	88.27	19.63	20.68	13.82
								19.18	83.01	30.43	41.45	117.43
								50.28	91.39	52.4	49.69	97.53
								72.18	91.76	58.07	27.73	108.88
								77.47	86.5	58.06	23.02	106.05
								44.6	89.36	59.9	49.76	89.26
								66.5	89.73	65.56	27.8	100.61
								71.78	84.48	65.55	23.1	97.78
								44.7	64.12	48.37	36.15	83.99
								66.6	70.64	54.04	14.19	95.34
								71.89	58.6	54.03	9.49	92.52
								85.14	70.88	42.17	57.58	46.97
								95.02	77.4	35.72	39.09	57.15
								91.13	65.36	54.48	45.66	73.17
								69.06	68.7	53.73	43.77	61.57
								78.94	75.22	47.29	25.29	71.76
								75.04	63.18	66.05	31.85	87.77
								96.63	40.16	47.61	46.77	71.35
								106.51	48.95	41.17	28.28	81.53
								102.62	46.19	59.93	34.85	97.54
								48.39	44.49	54.44	115.19	63.66
								42.48	53.29	64.83	14.43	66.85
								29.18	50.52	63	6.21	68.54
								39.64	43.3	77.89	119.99	48.6
								33.72	52.09	88.29	19.23	51.79
								20.42	49.32	86.46	11	53.47
								42.47	53.13	65.56	3.89	66.34
								36.56	47.73	75.95	23.12	69.53
								23.25	44.5	74.12	14.9	71.22
								106.56	55.65	64.84	40.64	46.89
								105.11	50.25	58.55	50.06	47.57
								100.9	47.03	76.66	44.06	33.38
								108.27	52.18	58.37	33.94	60.18
								106.82	46.78	52.08	43.35	60.86
								102.61	43.55	70.19	37.36	46.67
								107.17	80.2	54.15	34.55	50.78
								105.72	77.72	47.86	43.97	51.46
								101.51	80.29	65.97	37.97	37.27
								0.66	78.44	7.52	114.47	76.88
								112.85	75.96	13.75	3.78	61.95
								102.65	78.53	11.66	119.79	66.28
								7.36	71.61	24.6	1.36	60.75
								119.55	69.13	30.83	10.67	45.81
								109.35	71.7	28.73	6.68	50.15
								6.4	67.25	22.87	114.05	61.21
								118.6	74.48	29.1	3.36	46.27
								108.39	73.31	27.01	119.37	50.61
								99.75	63.94	104.87	55.55	56.38
								98.24	71.17	103.97	61.09	55.62
								106.46	70	107.99	54.19	50.12
								88.41	69.83	107.59	56.7	62.1
								86.91	77.05	106.69	62.24	61.35
								95.13	75.88	110.7	55.34	55.85
								98.86	108.53	92.06	59.64	63.31
								97.36	3.07	91.16	65.18	62.56
								105.58	14.68	95.17	58.28	57.06
								81.46	102.66	69.73	81.39	2.23
								52.75	117.2	71.3	58.51	112.75
								65.2	8.81	86.55	81.38	100.37
								82.48	93.17	73.57	78.46	12.72
								53.77	107.71	75.14	55.58	3.25
								66.22	119.32	90.39	78.45	110.87
								59.58	18.01	66.52	86.7	1.48
								30.87	10.93	68.09	63.81	112
								43.32	19.03	83.34	86.68	99.62
								99.54	24.01	42.88	106.39	70.26
								91.1	16.92	48.01	107.97	82.3
								98.94	25.03	35.2	115.8	90.23
								98.03	30.06	28.43	97.92	71.01
								89.6	22.97	33.57	99.5	83.06
								97.43	31.08	20.75	107.33	90.98
								116.88	20.87	29.06	72.44	64.41
								108.45	14.97	34.19	74.03	76.45
								116.29	8.31	21.38	81.85	84.38
								66.05	22.51	26.47	6.82	51.63
								59.5	16.62	26.28	17.31	53.48
								69.63	9.95	28.8	5.47	60.23
								82.72	24.88	32.77	34.25	57.87
								76.17	18.98	32.58	44.73	59.72
								86.31	12.32	35.09	32.89	66.46
								81.87	23.48	41.98	37.8	66.5
								75.32	35.53	41.78	48.29	68.35
								85.45	28.28	44.3	36.45	75.1
								71.74	18.46	82.74	54.43	7.61
								72.24	30.51	84.09	54.99	0.45
								67.06	23.26	88.88	56.57	11.1
								44.51	9.4	84.3	71.37	6.88
								45.01	21.45	85.66	71.92	119.72
								39.83	14.19	90.44	73.5	10.37
								57.52	14	83.29	70.5	113.35
								58.02	3.83	84.64	71.05	106.18
								52.85	8.14	89.43	72.64	116.84
								34.35	26.74	7.69	72.91	66.08
								34.84	16.57	21.15	70.88	62.25
								38.4	20.88	19.43	66.78	56.1
								50.54	37.58	5.83	60.14	75.4
								51.04	27.41	19.29	58.1	71.56
								54.6	31.72	17.58	54.01	65.41
								20.6	68.89	5.33	61.99	73.99
								21.1	65.28	18.79	59.96	70.16
								24.65	81.07	17.07	55.86	64.01
								100.7	69.9	61.58	40	72.91
								111.36	66.29	46.75	42.06	83.76
								101.75	82.08	43.33	41.12	65.62
								90.95	59.32	66.78	50.86	70.23
								101.61	55.71	51.95	52.92	81.07
								92	71.5	48.53	51.97	62.94
								102.03	70.97	75.04	43.18	71.03
								112.69	82.06	60.21	45.24	81.87
								103.08	69.36	56.79	44.29	63.73
								14.51	52.21	16.21	32.08	58.58
								15.92	63.31	114.33	38.75	43.11
								1.53	50.61	1.15	27.31	56.21
								19.96	58.48	18.32	40.5	62.21
								21.37	69.58	116.43	47.17	46.74
								6.98	56.88	3.25	35.73	59.84
								38.06	85.12	6.23	33.64	58.07
								39.47	77.89	104.35	40.31	42.6
								25.07	79.2	111.16	28.87	55.7
								84.18	84.52	37.25	107.21	48.92
								60.93	77.29	45.83	117.22	40.64
								67.26	78.61	49.19	118.97	54
								80.42	94.56	28.67	115.18	52.63
								57.17	87.33	37.25	5.19	44.35
								63.5	88.64	40.61	6.94	57.71
								62.98	60.55	35.1	5.07	46.63
								39.73	41.86	43.68	15.08	38.35
								46.06	55.75	47.04	16.83	51.72
								40.5	55.44	76.56	43.94	54.21
								23.07	36.75	64.39	49.87	59.37
								30.85	50.63	64.65	26.9	40.74
								41.17	63.48	61.47	33.96	66.16
								23.74	44.79	49.3	39.89	71.32
								31.52	58.67	49.56	16.92	52.69
								54.09	89.94	65.73	26.57	72.6
								36.66	92.12	53.56	32.5	77.76
								44.44	69.79	53.82	9.54	59.13
								117.46	94.35	95.65	67.64	87.27
								101.49	96.54	80.21	55.32	98.5
								108.05	74.2	98.35	69.29	85.19
								110.08	76.32	75.05	75.51	67.17
								94.12	78.51	59.62	63.19	78.4
								100.67	56.18	77.76	77.17	65.09
								97.03	33.73	86.5	70.45	69.45
								81.06	63.67	71.07	58.13	80.68
								87.62	41.72	89.21	72.1	67.37
								80.45	33.55	61.94	41.86	28.54
								83.44	63.49	48.35	45.82	10.43
								75.79	41.54	48.4	53.66	49.96
								87.93	46.05	78.73	54.31	44.21
								90.92	75.99	65.14	58.27	26.1
								83.27	54.04	65.19	66.11	65.63
								85.91	81.22	70.82	50.07	29.54
								88.9	67.65	57.22	54.03	11.43
								81.25	63.05	57.28	61.87	50.96
								114.44	78.12	64.44	34.32	118.24
								99.9	64.54	54.15	24.55	113.26
								83.16	59.95	57.5	24.03	91.5
								117.02	72.47	53.46	20.7	1.57
								102.48	58.9	43.16	10.93	116.6
								85.74	54.3	46.52	10.41	94.83
								119.35	48.62	78.53	35.74	11.02
								104.81	44.32	68.23	25.96	6.04
								88.07	47.63	71.59	25.45	104.27
								35.7	48.66	78.68	115.46	113.03
								44	44.36	85.74	21.03	109.88
								39.4	47.66	74.33	6.75	106.55
								48.9	51.81	86.06	10.09	114.77
								57.2	47.51	93.12	35.66	111.62
								52.6	50.82	81.71	21.39	108.29
								54.98	61.95	72.6	112.07	106.89
								63.28	43.76	79.66	17.63	103.74
								58.68	44.56	68.24	3.36	100.41
								114.03	62.42	91.54	10.66	57.26
								117.9	44.23	113.35	17.78	44.75
								119.3	45.03	96.52	114.72	43.17
								100.1	65.78	87.12	1.27	50.88
								103.97	47.59	108.92	8.4	38.38
								105.37	48.38	92.1	105.34	36.8
								95.35	92.69	94.1	8.99	69.45
								99.23	105.86	115.9	16.11	56.95
								100.63	104.93	99.08	113.05	55.37
								70.71	87.22	60.44	61.86	80.57
								79.01	100.39	67.45	84.57	62.53
								48.83	99.46	63.46	72.78	68.23
								59.27	90.09	70.25	65.13	98.13
								67.58	103.26	77.27	87.84	80.09
								37.39	102.33	73.27	76.06	85.8
								83.94	94.9	70.39	60.7	81.7
								92.24	99.7	77.41	83.41	63.66
								62.06	88.83	73.41	71.63	69.37
								115.53	99.24	99.15	6.63	96.14
								116.92	104.04	111.27	26.78	92.76
								114.33	93.18	100.97	20.26	98.39
								118.85	94.48	90.42	11.5	74.84
								0.24	99.28	102.54	31.64	71.45
								117.65	88.41	92.24	25.12	77.08
								119.65	58.8	90.14	14.72	92.62
								1.04	56.84	102.26	34.86	89.24
								118.45	49.28	91.96	28.34	94.87
								32.59	67.94	19.53	44.53	48.67
								25.33	65.98	13.35	51.94	69.13
								23.09	58.42	19.93	40.6	62.88
								17.19	56.56	10.39	53.36	56.27
								9.93	54.6	4.21	60.77	76.74
								7.69	47.04	10.79	49.43	70.49
								25.63	50.25	15.85	34.1	56.05
								18.38	61.25	9.68	41.51	76.51
								16.13	55.54	16.26	30.17	70.26
								82.2	46.67	64.82	2.31	42.98
								81.72	57.67	58.27	7.96	40.75
								76.41	51.97	57.41	1.88	53.9
								80.77	58.17	76.97	113.29	34.93
								80.29	69.17	70.42	118.93	32.7
								74.98	63.46	69.55	112.85	45.85
								77.76	10.76	74.89	8.6	43
								77.28	13.46	68.34	14.24	40.78
								71.97	13.92	67.47	8.16	53.93
								37.27	12.25	64.84	19.41	64.4
								33.19	14.96	48.24	5.88	80.64
								22.27	15.42	64.13	7.27	68.31
								47.78	116.98	58.01	32.06	70.72
								43.7	119.68	41.41	18.54	86.96
								32.78	0.14	57.3	19.92	74.64
								54.03	110.24	57.04	11.54	60.21
								49.96	114.63	40.44	118.02	76.45
								39.03	119.22	56.33	119.4	64.13
								66.78	4.52	10.19	119.18	116.76
								47.06	8.91	5.88	7.15	109.79
								62.89	13.5	28.94	7.24	119.23
								90.45	8.98	4.32	18.32	118.76
								87.42	13.37	0.02	26.3	111.78
								67.7	17.96	23.07	26.38	1.23
								83.53	72.24	6.55	13.55	1.22
								111.09	59.89	2.25	21.53	114.24
								96.33	79.36	25.3	21.61	3.69
								76.61	64.72	39.47	83.26	82.35
								92.44	52.37	43.12	78.71	76.35
								0	71.84	48.44	78.91	80.84
								25.01	68.6	40.72	69.74	74.57
								16.92	56.26	44.37	65.18	68.57
								23.1	75.72	49.68	65.38	73.06
								119.13	3.26	39.04	68.32	66.68
								111.05	117.7	42.69	63.77	60.68
								117.22	108.96	48	63.97	65.17
								99.96	5.5	64.38	100.57	98.38
								91.87	119.95	71.23	76.64	100.45
								98.05	111.21	67.34	95.49	94.98
								49.75	109.82	60.59	73.96	101.05
								28.53	104.27	67.44	50.03	103.11
								40.93	95.53	63.54	68.87	97.64
								67.63	94.24	54.82	94.51	101.55
								46.4	94.5	61.67	70.58	103.62
								58.81	81.35	57.78	89.43	98.15
								68.92	104.02	69.18	84.37	86.85
								47.7	104.29	57.59	77.35	78.82
								60.1	91.13	57.54	78.11	86.05
								119.43	101.72	82.53	0.41	81.58
								0	101.98	70.94	113.4	73.54
								25.53	88.83	70.89	114.15	80.78
								8.55	76.73	83.09	90.36	94.91
								13.53	61.05	71.51	83.34	86.87
								14.11	70.42	71.46	84.1	94.11
								39.64	64.97	73.98	35.41	57.48
								22.65	49.29	71.42	29.24	57.68
								4.53	58.66	79.13	27.5	58.5
								5.11	85.42	66.16	19.18	53.05
								30.63	69.74	63.59	13.02	53.25
								13.65	79.11	71.3	11.27	54.07
								51.93	13.44	68.11	50.54	54.11
								44.33	5.44	65.55	44.38	54.32
								45.38	10.22	73.25	42.63	55.13
								43.12	2.22	65.4	30.17	85.14
								35.51	1.92	76.76	37.81	78.83
								36.57	113.92	73.22	50.09	74.25
								57.96	56.9	60.56	40.17	90.29
								50.36	39.06	71.92	47.8	83.97
								51.41	50.31	68.39	60.08	79.39
								26.12	28.52	73.1	35.99	94.25
								34.21	10.68	84.46	43.63	87.93
								51.3	21.93	80.92	55.91	83.35
								32.75	37.11	66.59	40.37	87.49
								40.84	19.27	61.6	31.29	64.81
								57.93	30.52	56.89	52.06	76.55
								14.6	29.19	75.88	22.36	94.59
								22.69	36.72	70.9	13.28	71.91
								39.78	23.76	66.19	34.04	83.66
								56.76	61.71	68.94	8.24	80.78
								28.4	69.24	63.96	119.16	58.11
								57.76	56.28	59.25	19.93	69.85
								60.98	54.49	24.64	17.41	33.84
								32.62	62.02	43.45	116.18	44.87
								61.98	49.07	35.08	119.56	42.67
								64.17	62.53	23.93	32.43	21.41
								35.8	65.16	42.74	11.19	32.44
								65.16	43.4	34.37	14.58	30.25
								80.43	66.66	15.94	45.07	33.65
								72.02	69.29	34.75	23.84	44.68
								85.69	47.53	26.38	27.22	42.48
								76.85	68.79	72.77	52.44	108.59
								68.44	71.42	81.25	56.06	103.71
								82.12	49.66	82.32	54.04	95.53
								76.22	102.55	71.71	53.13	86.54
								67.81	97.72	80.19	56.75	81.67
								81.48	102.94	81.26	54.73	73.49
								57.28	106.29	74.69	56.99	108.7
								41.27	101.46	83.17	60.61	103.83
								50.05	106.68	84.24	58.59	95.64
								57.12	90.38	48.6	16.58	58.65
								41.11	85.55	49.87	22.25	39.54
								49.89	90.77	18.82	17.67	55.98
								38.18	70.63	34.19	1.37	73.31
								22.17	55.44	35.46	7.05	54.19
								30.95	67.22	4.41	2.47	70.63
								8.04	77.98	42.02	3.08	61.97
								0.95	62.78	43.29	8.75	42.85
								7.71	74.56	12.24	4.17	59.29
								4.36	87.64	90.82	58.33	50.12
								117.26	72.45	93.94	52.86	54.7
								4.03	84.23	94.37	51.37	67.4
								16.95	14.36	104.56	59.29	47.85
								9.86	2.27	107.68	53.82	52.43
								16.62	119.64	108.11	52.34	65.13
								15.31	11.41	106.67	58.88	37.86
								11.07	119.32	109.79	53.42	42.44
								8.18	116.68	110.22	51.93	55.14
								20.72	118.69	93.19	73.14	72.11
								16.49	106.6	106.58	85.82	73.36
								13.6	103.97	116.77	81.18	83.86
								28.98	20.89	85.67	83.28	65.32
								24.75	36.88	99.06	95.97	66.57
								21.86	33.08	109.24	91.33	77.07
								13.66	13.29	78.7	88.56	81.51
								13.65	29.28	92.09	101.24	82.76
								24.38	25.47	102.27	96.6	93.26
								0.11	16.19	52.61	72.49	21.53
								0.1	32.18	54.62	91.33	21.36
								10.83	28.38	54.5	73.79	24.14
								7.79	96.03	44.79	59.99	25.31
								7.78	111.55	46.8	78.82	25.14
								18.51	99.85	46.67	61.29	27.92
								58.52	94.6	55.43	60.71	4.32
								59.11	110.12	57.44	79.55	4.15
								42.63	98.42	57.32	62.02	6.93
								67.59	93.66	75.25	46.22	111.37
								68.19	109.19	65.3	56.84	7.05
								51.7	97.48	68.08	53.95	114.92
								77.7	3.66	87.02	56.56	108.36
								78.3	11.04	77.07	67.18	4.04
								61.81	22.92	79.85	64.29	111.91
								90.92	108.61	66.75	61.45	115.04
								77.42	115.99	56.8	72.07	10.72
								82.1	7.87	59.59	69.18	118.59
								80.45	118.12	13.53	77.53	21.11
								66.94	5.5	29.51	75.75	14.87
								71.63	17.38	114.43	56.23	15.01
								75.64	55.18	24.65	84.39	34.22
								62.14	70.11	40.63	82.61	27.97
								66.82	65.46	5.55	63.09	28.11
								61.58	66.58	35.09	74.72	39.99
								75.9	81.52	51.08	72.94	33.74
								59.25	76.86	16	53.42	33.88
								67.55	64.92	22.17	74.83	49.01
								81.86	79.86	11.6	63.64	57.54
								65.21	75.2	12.3	71.1	51.08
								59.72	26.93	34.44	54.96	30.36
								74.04	13.9	23.87	43.77	38.89
								57.39	17.3	24.56	51.23	32.42
								29.79	36.73	32.73	69.96	31.08
								31.9	23.7	22.16	58.77	39.62
								24.92	27.1	22.86	66.23	33.15
								40.27	32.26	85.26	57.18	32.86
								42.38	19.23	82.74	39.14	45.07
								35.4	22.63	69.85	44.98	49.42
								38.72	44.54	65.68	52.71	36.31
								40.84	31.34	63.16	34.67	48.52
								33.86	52.47	50.27	40.51	52.87
								59.16	51.62	61.95	71.87	27.79
								60.02	38.42	59.43	53.83	40
								66.93	59.55	46.53	59.67	44.35
								76.7	44.36	79.03	63.55	61.33
								77.56	31.16	72.22	48.37	56.28
								84.47	52.29	77.7	45.96	62.16
								77.47	66.2	84.81	69.41	56.11
								78.33	60.98	78	54.23	51.06
								85.24	77.01	83.48	51.82	56.94
								85.59	65.62	68.25	65.76	59.46
								88.18	60.41	61.44	50.58	54.41
								65.09	76.43	66.92	48.17	60.29
								69.34	69.79	49.07	25.73	25.92
								71.93	64.57	39.21	24.5	55.59
								48.84	80.6	50.23	21.92	62.81
								70.82	67.03	35.65	17.91	36.39
								73.4	77.2	25.79	16.67	66.06
								50.31	90.23	36.82	14.09	73.28
								74.94	68.53	51.66	6.51	38.25
								67.35	78.71	41.8	5.27	67.92
								39.1	91.73	52.83	2.7	75.14
								89.22	53.42	4.03	89.32	65.85
								81.63	63.6	114.07	76.31	66.09
								53.38	76.62	7.44	69.36	65.87
								79.56	18.44	23	99.44	57.42
								71.97	19.28	13.05	86.43	57.65
								43.72	27.03	26.41	79.48	57.43
								14.66	22.27	16	103.65	60.5
								19.26	23.1	6.05	90.64	60.73
								17.6	30.85	19.41	83.69	60.51
								21.85	20.17	67.33	100.74	88.41
								26.45	21.01	70.22	117.05	90.22
								24.79	28.76	73.18	107.26	90.58
								18.19	85.33	50.19	118.08	78.05
								22.78	66.59	53.08	14.4	79.86
								21.13	78.02	56.04	4.6	80.22
								50.61	98.16	60.19	102.37	95.55
								29.15	79.42	63.08	118.69	97.36
								32.87	90.85	66.04	108.89	97.72
								63.6	82.71	75.06	46.67	105.45
								42.14	63.97	63.45	27.94	111.79
								45.86	75.41	60.42	18.12	114.91
								65.16	65.36	60.17	34.15	112.89
								43.7	64.12	48.56	15.43	119.23
								47.42	62.2	45.52	5.6	2.35
								59.41	55.49	75.2	42.52	106.64
								40.29	54.25	63.59	23.79	112.99
								65.53	52.33	60.55	13.97	116.11
								49.89	70.08	6.07	96.53	34.11
								30.77	68.85	5.21	117.22	38.01
								56	66.93	8.05	104.98	25.39
								44.94	78.4	13.81	98.63	23.62
								25.82	88.29	12.94	119.31	27.52
								51.05	87.43	15.79	107.08	14.9
								32.79	85.13	1.33	95.04	18.82
								48.93	95.02	0.46	115.73	22.72
								38.14	94.15	3.3	103.49	10.1
								33.17	66.22	88.44	76.94	19.09
								49.31	76.11	91.67	72.26	21.88
								38.52	75.24	97	94.45	27.99
								34.38	50.49	73.44	66.77	26.33
								50.52	61.95	76.66	62.09	29.11
								39.73	47.96	81.99	84.28	35.22
								48.92	57	83.59	69.61	31.1
								33.97	68.46	86.81	64.93	33.89
								37.06	54.47	92.14	87.12	40
								64.48	61.29	102.73	84.17	59.56
								49.53	72.75	117.11	79.94	41.7
								52.62	58.76	102.99	64.8	58.02
								53.18	102.62	112.17	99.52	63.66
								38.23	115.53	6.54	95.29	45.8
								41.32	117.41	112.43	80.15	62.13
								54.92	112.26	114.85	90.49	67.93
								60.51	5.17	9.23	86.26	50.07
								57.68	7.06	115.11	71.12	66.4
								56.59	92.5	37.67	114.04	76.17
								62.18	105.41	43.94	113.48	80
								59.35	107.29	35.5	105.57	67.15
								62.71	72.9	46.43	102.84	68.78
								68.3	64.23	52.7	102.28	72.61
								65.47	67.03	44.26	94.38	59.76
								51.8	61.92	50.66	111.96	78.46
								21.37	53.25	56.93	111.4	82.29
								24.7	56.04	48.49	103.49	69.44
								26.87	76.99	42.78	6.56	69.08
								116.44	68.32	41.02	7.56	81.89
								119.78	71.12	39.02	114.87	82.28
								32.33	64.05	42.49	4.53	72.12
								1.9	62.68	40.73	5.53	84.93
								5.23	79.96	38.73	112.84	85.33
								48.98	79.45	35.08	119.3	57.87
								20.99	78.08	33.32	0.3	70.68
								55.26	95.37	31.32	107.61	71.07
								67.72	57.43	64.15	89.71	45.04
								39.73	56.05	61.98	104.59	48.4
								74	73.34	48.58	110.17	42.54
								61.14	16.67	70.08	93.46	46.86
								33.15	14.75	67.9	108.34	50.21
								67.41	22.66	54.5	113.92	44.36
								30.37	16.7	67.51	108.73	55.28
								30.27	14.77	65.33	3.61	58.63
								22.1	22.69	51.94	9.19	52.78
								34.11	14.8	54.69	114.32	74.15
								34.02	12.88	69.37	116.84	49.87
								25.84	20.79	69.94	5.64	80.29
								44.8	41.26	56.85	118.7	40.29
								44.71	32.82	71.54	1.22	16.01
								36.53	16.81	72.11	10.03	46.43
								51.12	47.66	49.06	93.64	53.54
								44.25	39.21	63.75	96.16	29.26
								31.66	23.2	64.31	104.96	59.68
								50.07	35.94	55.51	118.76	30.73
								43.2	27.5	67.72	107.93	20.39
								30.61	11.48	60.38	112.93	12.13
								39.7	94.79	65.06	103.98	60.51
								32.83	106.74	77.26	93.15	50.17
								20.24	98.05	69.92	98.15	41.91
								116.43	100.46	59.02	2.19	50.18
								21.65	112.41	71.22	111.35	39.84
								2.37	103.72	63.88	116.36	31.58
								114.39	110.44	103.57	46.51	0.78
								19.62	2.4	97.82	34.44	7.19
								0.34	113.71	101.24	38.01	114.51
								2.2	30.81	100.68	61.61	89.77
								27.43	33.14	94.93	49.54	96.18
								8.15	43.59	98.35	53.11	83.5
								74.19	24.46	104.15	48.81	103.81
								62.79	26.79	98.4	36.74	110.23
								90.1	37.25	101.82	40.3	97.54
								59.27	15.22	119.41	108.93	117.1
								47.86	17.54	108.2	107.86	95.35
								75.18	28	107.31	14.45	109.9
								71.9	99.33	7.48	113.92	114.67
								60.49	70.4	116.27	112.85	92.92
								87.8	87.25	115.38	19.44	107.47
								73.41	102.51	2.92	112.27	2.92
								61.96	73.58	111.71	111.21	101.17
								79.09	90.43	110.82	17.8	115.72
								84.8	85.7	112.78	11.09	50.72
								73.35	56.77	6.36	21.1	45.39
								90.47	73.62	12.81	1.02	53.31
								78.73	5.65	110.02	6.76	56.27
								67.28	14.63	3.6	16.76	50.94
								84.4	6.43	10.05	116.69	58.86
								90.82	6.37	107.53	15.72	47.46
								96.65	15.36	1.11	25.73	42.13
								106.58	7.15	7.57	5.66	50.05
								69.68	9.58	45.19	34.23	39.03
								75.51	18.57	64.05	31.02	53.85
								85.44	10.36	67.71	33.99	51.84
								78.92	24.34	53.35	43.82	43.31
								84.75	15.08	72.2	40.6	58.14
								94.68	19.73	75.86	43.58	56.13
								95.5	21.61	51.65	18.98	43.66
								60.16	12.36	70.51	15.77	58.49
								96.89	17.01	74.17	18.74	56.48
								61.56	36.62	49.93	26.88	75.68
								110.41	27.36	58.65	43.44	71.08
								75.08	32.01	59.63	31.12	72.63
								58.14	65.31	50.86	17.05	71.62
								48.83	60.43	59.58	33.6	67.03
								59.84	52.72	60.56	21.29	68.57
								46.69	63.49	59.23	25.75	68.72
								37.38	58.61	67.95	42.31	64.12
								48.39	50.9	68.93	30	65.67
								42.09	53.2	46.35	45.63	47.41
								32.78	48.32	58.41	42.46	49.69
								43.79	40.61	37.62	54.47	47.67
								87.84	57.08	44.36	56.94	32.09
								83.2	56.55	56.42	53.78	34.36
								104.27	49.08	35.63	65.79	32.34
								79.52	72.51	34.85	56.41	49.46
								74.88	71.98	46.91	53.24	51.74
								95.95	64.51	26.11	65.26	49.72
								102.43	71.07	85.69	75.74	66.67
								97.79	70.54	72.27	76.15	63.95
								118.86	63.08	77.17	89.1	66.71
								38.03	43.37	90.36	62.19	52.1
								19.76	38.82	76.94	62.6	49.38
								49.08	34.92	81.84	75.55	52.14
								43.4	36.81	85.7	59.51	58.04
								25.13	32.26	72.28	59.91	55.32
								54.44	28.36	77.18	72.86	58.08
								28.61	45.86	24.34	59.61	104.82
								10.34	41.31	57.04	69.23	90.13
								39.65	37.4	40.44	63.95	24.64
								69.92	95.66	23.71	62.32	62.35
								61.8	96.76	56.41	71.94	90.9
								80.25	95.59	39.81	66.67	76.21
								65.42	82.31	29.09	63.36	10.72
								57.31	83.41	61.8	72.98	48.43
								75.75	82.24	45.2	67.7	88.61
								71.92	84.61	82.69	61.84	73.93
								63.81	85.71	68.6	72.89	8.43
								82.26	84.54	69.3	72.39	46.14
								66.84	88.94	85.53	53.37	62.54
								68.83	92.83	71.44	64.42	54.57
								73.58	106.48	72.14	63.93	59.63
								71.37	96.85	66.93	55.39	75.73
								73.36	100.74	52.84	66.44	67.76
								78.11	114.39	53.55	65.95	72.82
								76.9	100.74	6.15	65.7	90.71
								78.89	104.63	14.23	62.86	82.74
								83.64	118.28	119.29	57.3	87.79
								37.45	71.73	119.09	67.25	34.04
								34.09	63.5	7.16	64.41	31.13
								41.65	54.95	112.23	58.85	31.21
								32.73	64.42	16.04	75.71	41.38
								29.36	56.19	24.11	72.87	38.47
								36.93	47.64	9.18	67.31	38.54
								31.73	52.84	24.95	108.18	33.04
								28.36	44.6	26.85	2.12	30.14
								35.93	36.06	30.16	1.97	30.21
								36.51	73.46	36.8	107.46	97.27
								33.59	77.35	38.7	1.41	87.75
								24.82	85.42	42.01	1.26	83.76
								34.09	86.5	24.55	100.56	86.82
								31.18	90.38	26.44	114.51	77.3
								22.41	98.46	29.76	114.36	73.31
								32.91	86.92	86.02	71.97	93.08
								30	90.8	101.08	59.17	83.56
								21.22	98.87	87.66	52.18	79.57
								109.21	43.64	89.14	64.05	77.22
								107.09	45.37	104.21	51.25	61.08
								95.24	33.9	90.79	44.26	67.62
								103.36	49.54	94.89	76.64	79.08
								101.24	51.27	109.96	63.83	62.94
								89.4	39.8	96.54	56.84	69.48
								99.42	43.27	37.45	90.51	82.13
								97.3	44.99	46.35	83.66	65.99
								85.46	33.52	36.26	68.51	72.52
								105.09	86.17	21.59	87.82	28.98
								8.63	64.38	30.48	80.97	39.67
								112.77	71.74	20.39	65.82	45.79
								99.07	75.66	17.06	84.21	32.86
								2.61	53.87	25.95	77.36	43.56
								106.76	61.23	15.87	62.21	49.68
								109.68	79.47	26.69	89.77	30.57
								13.22	57.68	25.91	89.58	41.26
								117.36	65.04	22.55	79.45	47.38
								32.25	55.2	40.02	87.53	58.2
								21.79	51.34	39.25	87.34	62.44
								28.54	45.05	35.89	77.2	61.56
								42.46	51.91	40.6	94.25	52.39
								32.01	48.05	39.83	94.07	56.64
								38.75	41.76	36.47	83.93	55.76
								38.77	57.44	67.31	25.06	55.84
								28.31	53.58	70.93	40.37	60.08
								35.06	47.28	66.61	27.22	59.21
								103.83	42.69	73.1	26.34	68.86
								107.2	59.55	76.71	41.64	67.78
								107.31	66.95	72.4	28.49	56.54
								85.62	39.22	75.42	24.55	82.58
								88.99	56.09	79.03	39.85	81.51
								89.09	63.48	74.72	26.71	70.26
								115.61	37.74	32.39	25.82	65.55
								118.98	54.6	27.12	10.02	64.47
								119.08	62	36.05	22.98	53.23
								48.93	31.83	42.58	21.12	60.01
								46	13.51	37.31	5.32	55.72
								41.33	15.16	46.24	18.27	57.52
								64.95	31.48	38.24	27.46	54.24
								62.02	13.17	32.97	11.66	49.96
								57.34	14.82	41.9	24.62	51.76
								57.02	44.14	50.73	52.13	68.37
								54.1	25.83	54.34	44.7	64.08
								49.42	27.48	26.12	52.67	65.89
								62.46	39.88	38.26	56.29	62.15
								58.86	27.99	41.87	48.86	56.15
								51.47	40.02	13.65	56.83	61.55
								49.92	29.81	49.77	63.06	62.47
								46.32	17.91	53.38	55.63	56.47
								38.93	29.94	25.16	63.6	61.87
								33.21	37.08	33.27	42.58	50.07
								29.61	25.18	51.59	54.71	44.08
								22.22	37.22	37.4	52.53	49.47
								51.31	87.61	36.39	37.24	11.93
								67.04	91.67	54.7	49.38	22.86
								65.39	90.79	40.52	47.2	13.51
								58.34	94.34	27.69	40.18	10.14
								74.07	98.39	46.01	52.32	21.08
								72.42	97.51	31.82	50.14	11.73
								73.83	94.42	49.14	7.31	22.8
								89.56	98.47	50.12	18.03	33.73
								87.91	97.59	55.47	10.38	24.39
								21.87	54.45	54.07	6.64	72.4
								48.16	45.05	55.04	17.37	73.21
								23.26	52.58	60.4	9.72	77.41
								115.89	44.27	57.68	116.96	72.8
								22.18	34.87	58.66	7.69	73.61
								117.28	42.4	64.02	0.04	77.81
								112.54	43.42	22.68	30.26	72.14
								18.84	34.01	30.6	49.23	72.96
								113.93	41.54	48.28	63.54	77.15
								97.77	1.23	19.04	37.62	36.84
								98.64	117.02	26.96	56.59	38.17
								101.79	3.9	44.64	70.9	52.07
								12.23	3.03	3.97	39.73	38.5
								13.1	118.82	11.89	58.7	39.83
								16.25	5.7	29.57	73.01	53.72
								103.21	7.78	7.4	13.08	27.09
								104.08	3.57	25.34	10.78	28.42
								107.23	10.45	18.84	24.7	42.32
								105.91	75.59	23.61	2.81	2.95
								94.78	52.76	41.54	0.51	0.67
								99.68	61.61	35.04	14.43	6.03
								83.15	65.28	27.52	18.05	3.96
								72.02	42.44	45.45	15.75	1.68
								76.92	51.29	38.95	29.67	7.04
								116.57	72.69	46.65	73.6	8.77
								105.43	49.85	16.4	89.32	6.48
								110.34	58.71	38.93	84.2	11.84
								36.98	48.47	45.67	70.95	90.66
								44.73	41.98	15.41	86.68	79.94
								39.29	37.25	37.95	81.56	75.55
								17.74	62.33	54.03	71.37	107.21
								25.5	55.84	23.77	87.1	96.48
								20.05	51.11	46.31	81.97	92.09
								12.69	50.34	39.6	58.01	110.63
								20.45	43.86	33.92	42.86	99.9
								15	39.13	38.99	55.4	95.51
								54.47	54.89	22.68	50.99	92.76
								66.6	54	17.01	35.84	94.64
								60.65	52.42	22.08	48.38	100.68
								39.7	50.09	18.96	44.49	81.41
								51.83	49.2	13.29	29.34	83.29
								45.87	47.62	18.36	41.88	89.33
								45.41	55.99	100.81	101.88	68.98
								57.54	55.1	87.17	111.43	70.86
								51.59	53.52	105.04	6.08	76.91
								106.7	28.9	115.87	107.82	24.64
								117.77	46.88	102.24	117.37	30.04
								115.9	44.95	0.11	12.01	39.22
								87.25	25.62	119.28	118.69	37.78
								98.31	43.6	105.64	8.24	43.18
								96.45	41.67	3.51	22.89	52.36
								94.5	22.69	52.9	78.13	36.92
								105.57	40.68	45.34	90.95	42.32
								103.7	38.74	48.35	100.67	51.5
								44.24	62.33	38.79	68.53	33.9
								60.33	67.93	31.23	81.36	28.38
								37.89	48.85	34.24	91.07	44.57
								63.87	51.17	43.91	72.88	48.86
								79.96	56.77	36.35	85.71	43.34
								57.52	37.69	39.36	95.43	59.53
								69.95	54.05	56.25	54.31	35.19
								86.04	59.65	52.82	64.47	29.67
								63.6	40.57	45.76	67.46	45.86
								102.44	75.12	57.04	46.11	99.1
								87.1	80.8	53.61	56.27	84.1
								105.78	76.83	46.55	59.26	90.88
								111.13	73.11	44.77	52.27	89.65
								95.8	78.8	41.34	62.43	74.66
								114.47	74.82	34.28	65.42	81.44
								110.59	86.6	24	46.92	84.28
								95.26	92.28	46.36	47.26	69.29
								113.93	88.31	30.76	50.75	76.07
								65.68	67.69	38.63	37.66	80.61
								55.42	62.28	60.99	38.01	78.77
								62.51	62.99	45.39	41.49	83.52
								42.63	62.69	37.09	41.29	84.92
								32.37	57.29	59.44	41.63	83.08
								39.46	58	43.84	45.12	87.83
								34.63	57.21	51.88	55.19	98.77
								24.38	51.81	34.49	49.95	96.93
								31.47	52.52	42.8	41.84	101.68
								85.56	66.66	72.82	61.22	83.59
								79.35	64.17	55.43	55.98	84.42
								62.79	59.57	63.74	47.87	97.42
								88.34	60.17	59.87	70.23	91.57
								82.14	57.68	42.48	64.99	92.4
								65.58	53.08	50.79	56.88	105.4
								96	76.86	52.94	74.39	73.95
								89.79	74.37	35.86	72.56	74.77
								73.23	69.77	92.14	70.91	87.78
								18.13	100.53	38.92	59.4	51.52
								12.08	92.46	21.84	57.57	57.32
								6.32	90.94	78.12	55.92	46.27
								43.77	80.74	43.65	66.34	46.43
								37.72	72.67	26.57	64.51	52.23
								31.96	71.15	82.85	62.86	41.19
								35.92	86.09	48.18	108.17	54.26
								29.87	78.02	34.9	98.8	60.06
								24.11	76.5	39.6	102.86	49.01
								101.9	61.49	52.81	119.82	67.11
								105.45	42.96	39.53	110.46	43.81
								90.26	44.86	44.22	114.52	65.44
								98.55	65.45	54.01	0.5	69.93
								102.1	46.92	40.73	111.14	46.63
								86.91	48.82	45.42	115.19	68.26
								83.99	64.32	83.63	97.47	67.99
								87.55	45.79	114.39	81.06	44.69
								72.35	47.69	107.48	80.62	66.32
								89.18	2.72	102.84	81.08	2.28
								100.13	17.84	13.6	64.67	119.54
								82.23	107.16	6.69	64.23	10.18
								93.36	16.32	86.79	83.83	119.77
								104.31	31.44	117.55	67.42	117.03
								86.41	0.76	110.64	66.98	7.66
								107.75	11.72	37.71	50.98	3.77
								118.71	26.84	27.27	52.91	1.03
								100.81	116.15	35.68	59.2	11.67
								76.01	105.16	30.6	50.13	42.4
								78.07	106.41	20.16	52.06	58.55
								79.26	100.29	28.57	58.35	63.44
								71.64	91.12	16.42	55.81	46.31
								73.69	92.38	5.98	57.74	62.47
								74.88	86.26	14.39	64.03	67.36
								73.84	106.7	107.96	43.2	46.3
								75.89	107.96	110.65	60.37	62.45
								77.08	101.84	1.44	42.6	67.34
								74.05	20.33	105.85	45.9	66.44
								59.18	41.36	108.54	63.08	70.87
								75.92	28.3	119.32	45.31	61.26
								67.4	26.91	5.93	62	68.52
								52.52	47.94	8.62	79.17	72.95
								69.26	34.87	19.41	61.4	63.34
								70.19	26.39	24.8	100.95	69.59
								55.32	47.42	22.31	82.85	74.02
								72.05	34.35	8.19	71.45	64.41
								4.21	70.83	33.45	108.88	115.53
								110.73	78.31	30.95	90.78	105.68
								7.57	63.29	16.83	79.37	113.44
								118.44	59.77	31.79	104.85	114.87
								104.96	67.26	29.29	86.76	105.02
								1.8	52.23	15.17	75.35	112.78
								15.4	53.84	39.16	70.59	111.03
								1.91	61.32	21.07	60.73	101.18
								18.76	46.3	33.55	60.34	108.95
								116.98	44.41	15.67	63.28	94.16
								9.61	54.83	117.58	53.42	95.71
								9.06	44.88	10.06	53.03	93.05
								2.6	47.42	36.68	45.84	95.55
								15.23	57.84	18.58	35.99	97.1
								14.67	47.89	31.06	35.6	94.44
								98.82	57.57	85.56	29.54	92.43
								111.46	68	75.82	40.38	93.98
								110.9	58.05	83.44	22.32	91.32
								5.13	64.19	61.89	36.75	65.08
								27.91	59.17	52.15	47.59	51.62
								13.99	78.98	59.78	29.53	55.15
								117.03	55.44	68.86	30.7	69.15
								19.81	50.43	59.12	41.54	55.7
								5.9	70.23	66.75	23.48	59.23
								9.3	45.33	42.23	64.38	63.69
								32.07	40.32	58.49	65.61	50.24
								18.16	60.12	59.79	55.41	53.77
								108.04	29.3	66.98	61.32	59.76
								112.5	1.71	83.25	62.54	62.15
								95.36	9.56	84.55	52.34	56.76
								2.55	39.91	59.82	68.48	55.85
								7.01	12.31	76.08	69.7	58.23
								109.87	20.16	77.38	59.51	52.84
								114.05	34.73	46.42	44.79	70.05
								118.5	7.13	46.1	41.96	72.43
								101.37	14.99	52.48	44.14	67.04
								70.81	29.14	52.16	43.41	114.52
								78.1	26.24	36.07	40.58	111.18
								74.95	10.58	35.75	42.76	118.66
								67.33	23.31	61.21	47.23	1.57
								74.62	20.41	46.94	44.4	118.23
								71.47	4.74	60.53	46.57	5.71
								58.63	39.74	53.43	71.35	109.58
								65.92	36.84	39.15	64.86	106.25
								62.76	21.17	52.75	70.98	113.73
								57.87	95.9	56.77	66.71	54.25
								43.11	92.89	42.5	60.22	61.44
								55.31	96.21	56.09	66.34	58.04
								76.16	86.31	53.7	60.84	45.58
								61.4	83.3	62.89	54.35	52.78
								73.6	86.62	46.46	60.47	49.38
								53.86	83.02	54.78	54.92	55.19
								39.1	80.01	63.97	68.67	62.39
								51.3	83.33	47.53	56.62	58.99
								55.45	58.41	50.39	59.68	53.45
								51.12	55.14	59.59	73.44	61.64
								55.34	55.81	43.15	61.39	68.29
								41.66	41.34	45.99	64.56	59.87
								37.32	38.07	51.1	78.32	68.06
								41.54	38.74	53.73	66.27	74.71
								70.19	29.65	31.03	59.14	65.43
								65.85	26.37	36.15	73.64	73.62
								70.08	27.04	38.78	61.84	80.27
								46.56	71.23	41.95	44.1	54.11
								47.6	115.92	47.07	58.6	64.33
								38.27	97.65	49.69	46.8	63.61
								50.61	75.63	59.89	66.59	54.19
								51.65	0.32	67.11	81.09	64.41
								42.33	102.05	71.63	69.29	63.69
								26.79	72.54	70.99	73.87	50.11
								27.83	117.23	78.21	56.75	60.34
								18.5	98.97	82.73	71.74	59.61
								73.49	28.89	67.2	102.58	67.95
								87.74	23.59	74.42	85.46	75.59
								65.52	32.42	78.94	100.44	72.75
								59.36	22.84	15.77	63.93	61.83
								73.61	17.53	15.28	46.8	69.47
								51.39	26.37	24.6	61.79	66.63
								74.77	42.58	23.37	116.16	58.09
								89.01	37.28	22.88	4.81	65.73
								66.79	46.11	32.2	109.18	62.89
								71.13	43.57	36.33	100.22	66.69
								87.03	38.06	35.84	108.87	58.35
								73.84	35.44	45.16	93.24	59.67
								66.08	30.03	109.17	6.59	79.25
								81.98	24.52	97.32	15.24	70.9
								68.79	21.89	93.86	119.61	72.22
								74.28	37.35	3.11	75.88	70.03
								90.18	31.84	111.26	90.09	61.69
								76.98	29.21	107.8	97.91	63
								45.6	75.36	103.99	85.73	67.17
								44.81	67.32	92.15	99.95	62.89
								40.82	93.46	88.69	107.77	58.85
								43.54	79.29	31.96	59.83	65.97
								42.76	71.25	22.28	74.05	61.69
								38.76	97.39	25.04	81.87	57.65
								31.86	58.56	9.59	33.16	65.14
								31.08	50.52	119.91	30.94	60.86
								27.09	76.66	2.67	38.17	56.81
								54.37	116.78	21.7	37.29	1.88
								53.04	0.17	12.02	35.06	22.01
								56.12	11.58	14.78	42.29	25.73
								55.18	0.57	13.09	37.74	114.73
								53.85	3.96	3.45	35.52	14.87
								56.94	15.37	19.84	42.74	18.59
								75.72	119.86	41.58	81.87	1.13
								74.39	3.25	31.94	57.08	21.27
								77.48	14.66	48.32	67.44	24.99
								3.92	25.92	18.51	71.79	76.76
								14.97	35.14	8.87	47.01	74.74
								4.87	22.65	25.26	57.37	81.57
								118.34	36.83	45.96	85.99	77.74
								9.39	46.05	26.71	61.21	75.73
								119.29	33.55	37.49	71.57	82.56
								112.36	47.17	43.12	60.86	76.27
								3.41	56.39	23.87	69.41	74.25
								113.32	43.9	34.65	84.38	81.08
								45.74	106.47	40.3	69.34	31.56
								60.28	117.19	21.04	77.89	38.99
								58.15	115.08	31.83	92.86	25.7
								42.23	87.98	41.26	53.6	31.81
								56.76	98.7	46.09	62.14	39.24
								54.63	96.59	31.98	77.11	25.95
								57.95	83.7	35.95	26.37	38.7
								72.48	94.42	40.77	19.55	46.13
								70.36	92.31	26.67	30.86	32.84
								23.95	35.35	50.79	23.08	45.59
								8.77	46.52	55.61	16.25	43.95
								12.11	32.92	41.5	27.56	57.31
								43.08	42.52	18.5	34.61	47.39
								27.89	53.69	14.85	27.78	45.76
								31.23	40.09	30.14	39.09	59.12
								28.2	42.28	21.25	106.59	46.39
								13.01	53.45	17.6	92.89	44.76
								16.35	39.85	32.89	100.37	58.12
								94.09	72.2	10.7	102.23	35.23
								96.18	90.33	7.05	88.53	31.23
								100.56	70.41	22.34	96.01	30.76
								67.88	67.05	18.94	102.06	36.7
								69.98	85.18	2.14	88.36	32.7
								74.35	65.26	119.87	95.84	32.23
								94.59	53.23	12.7	108.37	41.99
								96.69	71.36	115.9	0.93	37.99
								101.07	51.44	113.63	105.74	37.52
								45.83	82.63	26.53	111.22	45.67
								39.12	61.28	9.73	3.78	64.77
								59.22	81.65	7.46	108.59	61.5
								53.8	87.25	14.4	103.66	44.29
								47.08	65.9	30.43	116.22	63.39
								67.18	86.27	14.4	101.03	60.11
								49.74	98.3	31.58	11.2	39.06
								43.02	76.95	47.61	3.88	58.16
								63.12	97.32	31.58	0.64	54.89
								106.55	24.52	18.81	11.83	67.9
								22.82	5.73	34.84	4.5	71.45
								108.99	32.82	18.81	1.27	78.54
								105.48	14.04	80.82	19.32	67.23
								21.74	21.54	78.37	11.99	70.78
								107.91	2.75	96.75	8.76	77.87
								113.89	73.84	88.25	35.67	68.36
								30.15	66.6	85.8	24.11	71.91
								116.32	65.25	104.18	38.84	79
								10.43	58.62	88.35	31.91	55.46
								114.67	51.38	85.9	20.35	39.27
								12.15	50.02	104.27	35.08	47.4
								16.15	55.79	31.1	31.52	65.14
								0.4	48.55	65.13	19.96	48.95
								17.87	47.19	56.33	34.69	57.07
								4.7	107.03	26.53	94.71	58.04
								108.94	95.3	60.56	100.4	41.86
								6.41	108.82	51.76	90.76	49.98
								38.42	0.41	6.87	89.61	95.77
								39.22	108.68	40.9	95.3	73.7
								53.27	2.2	32.1	85.66	93.82
								35.16	112.52	74.24	82.69	77.36
								35.96	100.79	83.57	88.37	55.3
								50.01	114.31	81.61	78.74	75.41
								34.17	88.56	59.21	68.13	89.16
								34.97	83.21	68.54	76.94	67.1
								49.02	69.21	66.59	75.43	87.21
								22.78	95.26	62.74	72.57	81.73
								23.17	89.91	72.08	81.38	96.11
								18.83	75.92	70.12	79.87	92.87
								52.3	92.69	11.49	76.61	87.26
								52.69	87.33	29.16	85.42	101.64
								48.35	73.34	18.37	83.91	98.4
								41.7	116.56	11.38	10.29	85.63
								42.09	117.61	29.05	38.32	100.01
								37.75	114.97	18.26	17.98	96.77
								58.59	10.82	22.35	7.42	53.77
								66.62	11.86	40.02	35.45	51.92
								68.49	9.22	29.23	15.12	48.57
								33.69	22.14	30.4	11.91	37.14
								41.72	23.18	38.06	39.94	35.29
								43.59	20.54	31.87	19.6	31.94
								52.18	96.51	30.96	9.68	40.79
								60.21	94.68	38.61	16.35	38.94
								62.08	95.54	32.42	13.86	35.59
								64.05	74.31	24.88	3.16	56.66
								48.33	72.48	32.53	9.83	58.22
								58.51	73.35	26.35	7.35	72.45
								87.72	81.03	89.63	5.2	61.8
								72.01	79.19	87.63	11.87	63.36
								82.19	80.06	83.38	9.39	77.59
								66.67	49.51	75.99	63.3	66.16
								50.96	58.93	73.99	73.45	67.72
								61.14	67.98	69.73	64.93	81.96
								59.26	69.73	98.17	59.9	111
								58.72	79.15	96.16	70.04	117.91
								64.72	88.2	91.91	61.53	118.54
								66.5	42	12.94	47.52	106.79
								65.96	51.42	16.89	57.67	113.71
								71.95	60.47	119.66	49.15	114.34
								59.12	56.83	24.94	26.07	105.58
								58.58	47.87	28.88	25.86	112.5
								64.58	45.31	11.65	38.6	113.12
								8.24	57.04	34.84	33.23	57.3
								24.69	48.09	38.78	33.02	49.85
								4.62	45.53	21.55	45.76	51.66
								18.69	73.88	76.36	41.59	46.68
								35.13	64.92	72.75	41.39	39.23
								15.07	62.36	68.13	54.12	41.04
								23.58	43.47	61.07	102.09	62.2
								40.03	47.33	57.46	111.45	54.75
								19.96	40.98	52.84	96.33	56.56
								53.28	47.59	49.08	82.82	43.79
								44.97	51.44	45.47	92.19	52.88
								42.54	45.1	40.85	77.07	40.76
								37.78	43.88	79.03	97.12	57.49
								29.47	47.74	99.35	106.49	66.58
								27.04	41.39	67.32	91.37	54.46
								42.14	54.72	83.21	56.61	62.35
								33.84	55.09	103.52	71.82	71.44
								31.4	45.54	71.5	71.24	59.32
								77.71	57.01	87.71	68	82.09
								92.95	57.37	108.03	83.21	72.2
								93.81	47.83	76	82.63	79.58
								74.36	53.94	19	55.62	68.75
								89.61	54.3	6	70.83	58.86
								90.47	44.76	13.82	70.25	66.24
								67.52	50.02	41.33	99	70.72
								82.77	58.95	28.33	92.53	60.83
								83.63	50.3	36.14	104.69	68.22
								22.2	61.7	30.53	98.06	51.93
								28.21	70.63	17.53	91.59	54.06
								33.56	61.98	25.34	103.76	67.06
								39.79	50.24	84.25	94.59	52.88
								45.79	59.17	73.59	88.12	55.01
								51.14	50.52	73.81	100.29	68
								39.74	103.85	92.76	27.39	43.22
								45.75	82.84	82.09	51.82	45.35
								51.1	77.26	82.32	49.55	58.35
								65.09	95.87	90.31	37.73	59.06
								55.52	74.86	79.64	62.15	60.41
								78.41	69.27	79.87	59.88	47.78
								74.98	91.8	29.04	19.69	74.64
								65.41	70.79	42.14	44.11	76
								88.3	65.2	45.93	41.85	63.37
								73.53	75.44	25.28	55.46	71.27
								63.96	58.84	38.38	73.01	72.62
								86.85	56.6	42.17	68.35	59.99
								16.96	70.92	18.8	55.96	76.04
								20.18	54.32	31.9	73.51	63.89
								5.3	52.08	35.7	68.85	66.37
								0.56	90.64	90.28	69.59	61.97
								3.78	74.04	93.76	87.14	49.82
								108.9	71.8	106.33	82.48	52.3
								112.96	8.77	102.59	83.44	63.34
								116.17	6.47	106.07	82.21	51.19
								101.3	111.38	118.64	80.25	53.67
								53.59	20.4	104.6	79.45	58.3
								54.62	18.1	108.07	78.22	43.04
								52.73	3.01	0.64	76.26	48.19
								60.44	1.71	30.61	69.01	71.88
								61.48	119.41	35.27	67.77	56.62
								59.58	104.32	30.54	65.82	61.77
								66.65	2.08	25.88	60.91	71.37
								67.69	3.18	30.53	44.05	56.11
								65.79	0.34	25.81	45.14	61.26
								80.48	104.3	19.67	67.56	64.73
								72.02	105.4	24.33	50.7	70.63
								98.41	102.56	19.6	51.79	72.81
								94.52	119.07	44.15	63.82	53.68
								86.06	0.17	66.2	46.96	59.59
								112.46	117.33	78.62	48.05	61.77
								87.63	49.68	97.77	50.15	58.55
								79.17	57.26	47.75	33.67	64.45
								105.57	48.8	69.8	27.69	66.63
								55.68	66.38	82.22	45.35	75
								56.87	73.97	101.37	28.87	75.88
								46.79	65.5	40.17	22.89	79.35
								44.2	51.48	62.22	48.54	68.42
								45.39	59.07	74.64	32.06	69.3
								35.3	50.6	93.79	26.09	72.77
								45	43.02	75.63	76.87	72.44
								46.19	38.42	70.47	67.46	73.32
								36.11	33.89	63.43	75.59	76.79
								35.83	53.3	69.88	92.94	63.72
								54.91	48.7	64.72	83.53	67.5
								37.28	44.17	57.68	91.67	75.44
								57.97	49.12	64.8	84.4	60.43
								77.05	44.52	59.64	74.99	64.21
								59.42	39.99	52.6	83.12	72.15
								38.46	85.05	34.26	5.93	52.69
								57.55	84.22	35.53	10.76	56.47
								39.92	77.34	27.99	25.06	64.41
								91.58	67.74	49.09	114.03	62.3
								61.51	66.91	50.37	118.86	58.37
								94.71	60.03	42.83	13.16	66.17
								74.54	76.55	52.93	118.19	68.94
								44.47	75.71	54.2	3.02	65.01
								77.67	68.84	46.66	17.32	72.8
								95.89	59.07	78.97	60.69	70.6
								65.82	42.83	90.4	48.83	66.67
								99.02	48.9	76.97	49.61	74.46
								76.38	62.53	69.61	57.49	39.3
								43.14	46.29	81.04	45.63	56.44
								58.52	52.36	67.61	46.41	50.16
								78.57	75.47	69.46	58.14	36.51
								45.33	59.23	80.89	46.28	53.65
								60.71	65.3	67.46	47.06	47.37
								61.52	100.09	71.04	61.02	36.3
								28.28	102.92	48.51	61.3	53.44
								43.66	88.42	39.83	57.29	47.16
								99.32	99.54	73.56	61.89	58.84
								118.82	102.37	51.03	62.17	56.91
								115.73	87.87	42.35	58.17	62.42
								110.22	87.22	69.43	62.26	43.83
								9.72	90.05	46.9	62.54	41.89
								6.64	75.55	38.22	58.54	47.41
								8.12	46.49	61.51	105.01	61.88
								27.61	53.96	47.55	102.96	59.95
								24.53	62.2	51.43	92.02	65.46
								53.46	54.72	69.81	109.98	26.58
								68.41	62.2	55.86	107.93	46.13
								68.09	70.44	59.73	96.99	33.04
								36.16	49.02	75.58	107.7	29.2
								51.1	56.49	61.62	105.65	48.75
								50.78	64.74	65.5	94.71	35.66
								31.64	71.57	16.45	10.49	16.01
								46.58	69.82	106.91	6.47	35.56
								46.26	60.03	12.52	5.24	22.47
								52.69	71.1	26.28	3.19	62.28
								41.16	69.35	116.73	119.17	44.84
								62.41	59.56	22.34	117.94	72.88
								56.2	70.24	10.31	8.69	63.52
								44.67	68.49	100.77	4.67	46.08
								65.92	58.7	6.38	3.44	74.13
								42.8	41.05	75.31	67.89	82.04
								31.27	42.26	80.54	63.21	64.6
								52.53	53.34	71.52	55.41	92.64
								37.42	37.47	60.11	76.59	78.78
								48.28	38.69	65.35	71.9	84.46
								47.06	49.77	56.32	64.11	103.1
								60.78	59.41	61.92	81.32	69.97
								71.64	60.62	67.15	76.63	75.65
								70.42	71.7	58.13	68.84	94.29
								58.67	33.02	100.05	59.14	76.11
								69.53	38.77	102.7	53.85	81.79
								68.31	25.01	95.01	63.73	100.43
								70.65	45.04	89.05	38.88	97.78
								64.25	50.79	91.7	33.59	103.29
								56.87	37.03	84.01	43.47	79.16
								69.01	39.99	101.23	46.36	98.12
								62.6	45.74	103.89	41.07	103.63
								55.23	31.98	96.19	50.95	79.51
								62.05	96.55	107.47	23.07	85.59
								55.64	105.44	118.52	11.72	91.1
								48.27	97.85	3.44	21.14	66.98
								81.46	73.88	118.41	28.17	63.74
								73.69	82.77	9.46	16.82	51.03
								62.03	75.18	14.38	26.24	62.77
								85.53	86.16	115.01	19.03	56.42
								77.76	95.04	6.06	7.67	43.71
								66.1	87.46	10.97	17.09	55.45
								99.85	106.83	97.09	58.92	72.76
								92.07	83.24	92.45	78.56	60.05
								80.42	96.26	90.6	63.14	71.79
								48.69	102.65	82.37	74	13.92
								67.41	79.06	77.74	93.65	19.36
								49.39	92.09	75.89	78.23	16.97
								44.47	92.02	80.23	78	20.21
								63.19	68.43	75.6	97.64	25.64
								45.17	81.46	73.75	82.22	23.25
								37.94	94.73	21.67	54.86	20.46
								56.66	98.53	39.99	63.82	25.89
								38.64	110.62	40.51	51.59	23.5
								112.58	98.36	26.94	45.99	68.01
								100.27	102.16	45.26	54.96	77.53
								107.45	114.24	45.78	42.73	76.67
								95.14	107.01	27.82	44	50.98
								113.74	110.81	46.14	52.96	60.49
								101.43	2.9	46.66	40.73	59.64
								40.44	98.04	100.81	34.48	67.33
								38.64	81.98	74.67	29.53	76.84
								46.83	79.99	106.9	23.89	75.99
								49.37	90.54	90.8	41.73	53.3
								47.56	74.48	64.66	36.78	114.31
								55.76	72.49	96.88	31.14	77.47
								39.6	96.64	96.18	35.48	92.43
								37.79	80.57	70.04	30.53	68.67
								45.99	78.58	102.27	24.89	9.67
								85.79	43.39	48.95	95.4	92.84
								84.02	47.24	56.77	87.04	107.79
								76.22	42.68	44	82.56	57.6
								81.06	36.72	55.78	97	118.6
								79.28	40.57	63.6	88.65	81.76
								71.49	36.01	50.83	84.16	96.72
								85.02	39.59	68.99	107.09	10.24
								83.25	43.44	76.82	98.73	8.84
								75.45	38.88	64.05	94.25	10.76
								5.68	35.6	108.95	40.63	4.09
								112.15	43.93	113	32.79	2.69
								10.67	33.19	104.78	33.32	4.61
								19.14	46.12	98.21	31.81	3.8
								5.6	54.46	102.26	23.98	2.4
								24.12	43.71	94.04	24.5	4.32
								15.95	41.05	85.19	31.49	3.44
								2.42	49.38	89.23	23.66	2.28
								20.94	38.64	81.02	24.18	0.33
								73.48	21.02	23.96	40.28	112.45
								53.36	29.46	20.8	39.54	111.3
								59.04	28.81	118.78	43.32	109.34
								64.94	12.19	21.48	22.23	0.24
								44.82	20.62	18.31	21.49	119.09
								50.5	19.98	116.29	25.27	117.14
								64.71	18.89	34.97	24.32	20.85
								44.59	27.33	31.81	23.58	19.31
								50.27	26.68	9.79	27.36	38.54
								58.63	98.14	80.73	58.14	15.21
								58.81	105.47	84.89	61.35	13.68
								63.03	104.01	87.14	46.76	32.9
								59	100.96	92.46	68.2	12.33
								59.18	108.3	96.63	71.41	10.8
								63.4	106.83	98.87	56.83	30.02
								67.88	96.76	91.11	75.36	47.47
								68.07	104.1	95.27	78.57	31.51
								72.29	102.63	97.51	63.99	15.43
								47.88	74.14	103.86	16.1	46.16
								32.1	80.99	94.58	31.48	30.2
								46.44	65.71	112.05	13.22	14.11
								46.12	79.06	87.38	25.81	53.11
								30.34	85.91	78.1	41.19	37.15
								44.67	70.63	95.57	22.93	21.07
								32.58	77.13	100.58	14.43	22.39
								16.8	83.98	91.29	29.81	31.06
								31.13	68.7	108.76	11.55	43.97
								99.35	16.78	65.46	47.09	28.07
								85.81	16.28	59.08	44.59	36.73
								116.88	18.15	69.07	46	49.65
								87.11	13.89	68.81	22.07	26.51
								73.57	13.39	62.43	19.57	35.17
								104.63	15.26	72.42	20.98	48.09
								101.18	18.82	64.61	45.7	92.64
								87.64	18.32	58.23	43.2	74.3
								118.71	20.19	68.21	44.61	77.64
								0.14	14.53	29.59	66.91	77.62
								8.66	113.01	45.16	58.11	59.29
								110.7	101.4	40.58	69.99	62.62
								19.74	7.3	34.47	62.77	78.09
								28.27	105.78	50.04	53.97	59.76
								10.31	94.17	45.46	65.85	63.09
								8.84	27.25	35.82	88.51	58.6
								17.36	5.73	51.39	79.71	76.49
								119.4	114.12	46.8	91.6	54.91
								0.25	42.9	38.57	43.64	87.35
								96.66	57.28	43.34	49.68	105.24
								105.63	69.49	34.51	64.82	83.66
								1.62	52.44	17.81	53.23	68.6
								98.03	66.82	22.58	59.28	86.49
								107	79.03	13.75	74.41	64.91
								6.42	29.6	43.14	35.77	87.24
								102.83	43.98	47.91	41.82	73.68
								111.8	56.19	39.08	56.95	104.44
								66.89	58.25	78.72	34.01	78.62
								55.22	73.57	96.01	62.21	65.06
								56.14	71.23	86.53	35.4	95.83
								71.7	45.91	96.45	25.89	91.5
								60.03	61.23	113.74	54.09	77.93
								60.96	58.89	104.26	27.28	108.7
								60.76	68.43	69.28	15	72.58
								49.09	83.74	86.57	43.2	71.94
								50.01	81.4	77.09	16.39	65.13
								72.99	72.51	101.44	92.35	50.58
								69.46	74	105.36	100.14	49.94
								58.17	60.9	98.84	103.23	43.13
								60.86	66.07	93.25	105.24	47.91
								57.33	67.57	97.17	113.03	47.27
								46.05	54.46	90.66	116.12	40.46
								69.7	83.73	117.93	95.51	71.45
								66.18	85.23	1.85	103.3	76.19
								54.89	72.13	115.33	106.39	70.34
								22.66	108.61	96.73	70.03	64.06
								50.25	97.68	116.91	72.88	68.8
								60.79	106.79	103.67	74.62	62.94
								37.69	96.8	104.3	60.84	51.28
								65.28	85.88	4.49	63.69	56.02
								75.82	94.99	111.25	65.43	50.16
								22.59	91.61	108.83	69.98	95.36
								50.18	80.69	9.01	72.83	96.16
								60.72	89.8	115.77	74.57	88.89
								94.25	102.68	75.3	119.51	114.85
								80.33	116.91	73.16	5.7	115.64
								73.05	92.02	67.5	7.44	108.37
								81.56	100.87	71.61	4.97	6.89
								67.63	115.09	69.48	11.16	7.68
								60.35	90.21	63.81	12.9	0.41
								88.09	93.96	56.44	4.12	105.23
								74.17	108.18	54.31	10.32	118.95
								66.89	83.3	48.64	12.05	116.94
								40.52	104.65	64.5	57.85	99.38
								31.9	100.06	47.56	61.82	113.1
								59.75	98.26	61.04	63.08	111.09
								52.7	114.13	64.57	50.6	102.15
								44.08	109.55	47.63	54.57	115.88
								71.93	107.75	61.1	55.83	113.87
								61.65	5.28	73.69	47.93	80.25
								53.03	0.7	56.75	51.9	76.05
								80.88	118.89	70.23	53.16	72.74
								92.74	87.78	73.8	22.93	63.66
								85	111.95	67.87	23.5	59.46
								77.08	116.81	72.65	11.67	56.16
								90.51	77.18	86.94	23.6	64.3
								82.77	101.35	81.02	24.16	60.1
								74.85	106.21	85.8	12.34	56.8
								79.31	93.58	72.55	29.14	62
								71.56	117.75	66.63	29.7	59.11
								63.64	2.61	71.41	17.88	61.77
								39.51	79.58	30.33	91.58	54
								46.31	60.62	30.45	113.75	51.11
								50.38	68.48	30.82	96.45	53.77
								20.57	75.57	49.95	105.63	65.26
								27.37	56.61	50.08	7.8	62.37
								31.45	64.46	50.44	110.5	65.03
								36.03	76.9	41.85	74.44	66.67
								42.83	57.94	41.97	96.61	70.69
								46.9	65.79	42.34	79.31	76.84
								68.25	71.67	47.04	9.16	80.37
								66.81	71.22	30.07	117.42	84.38
								82.76	59.71	41.69	107	90.54
								81.86	62.76	38.61	23.19	55.21
								80.41	62.31	21.64	11.46	59.22
								96.37	50.8	33.26	1.03	65.38
								75.23	56.27	43.46	7.69	48.77
								73.79	55.82	26.49	115.95	57.4
								89.74	44.31	38.11	105.53	50.05
								111.8	13.87	78.9	50.37	40.86
								14.37	27.37	84.51	39.53	49.49
								7.06	15.95	83.05	36.61	42.14
								2.15	22.24	87.65	60.22	58.63
								24.72	35.74	93.27	49.37	67.26
								17.41	24.33	91.8	46.46	59.91
								115.67	33.13	81.33	84.68	76.18
								18.24	46.62	86.94	73.84	72.86
								10.93	35.21	85.47	70.93	51.13
								48.53	67.76	17.11	23.69	82.55
								60.54	68.73	22.46	117.65	79.24
								41.51	64.33	34.78	16.59	57.5
								61.35	38.4	23.77	11.2	66.17
								73.36	39.37	29.11	105.16	62.86
								54.33	34.97	41.44	4.1	41.12
								60.72	52.18	11.21	105.48	47.94
								72.73	53.15	16.55	79.44	52.93
								53.7	48.75	28.87	98.38	60.2
								75.56	58.09	57.11	37.93	60.9
								77.35	65.96	61.02	43.64	65.88
								72.32	53.89	88.02	46.09	73.15
								64.02	82.56	61.3	38.32	63.22
								65.81	90.42	65.21	44.03	68.2
								60.77	78.36	92.21	46.48	75.48
								68.22	71.3	61.89	35.73	36.23
								70.01	79.16	65.8	41.43	11.7
								64.98	67.1	92.8	43.88	2.19
								29.19	39.71	104.18	53.27	24.38
								46.96	35.64	97.96	63.95	119.85
								57.67	43.74	116.12	56.08	110.34
								29.45	11.75	89.26	54.44	28.1
								47.22	7.68	83.05	65.12	3.57
								57.93	15.78	101.2	57.25	114.06
								26.14	25.51	99.82	52.26	72.5
								43.91	21.44	93.61	62.94	58.96
								54.62	29.54	111.76	55.07	75.12
								78.14	68.58	4.01	39.28	72.75
								67.42	70.86	118.67	55.2	59.21
								63.93	60.92	1.41	53.35	75.37
								96.43	70.83	27.93	45.65	54.97
								85.7	73.11	22.59	61.57	41.43
								82.22	63.17	25.33	59.72	57.59
								87.72	77.18	11.47	34.88	56
								76.99	79.46	6.13	50.8	65.52
								73.51	69.52	8.87	48.94	59.15
								96.28	105.46	76.57	21.3	67.49
								105.84	95.38	113.16	12.26	77.01
								1.1	99.52	65.45	25.92	70.64
								71.46	104.29	65	51.68	58.36
								81.01	94.21	101.59	42.65	67.89
								96.27	98.35	53.88	56.3	61.52
								100.98	100.39	78.92	51.16	35.97
								110.53	90.31	115.51	42.13	54.43
								5.8	94.44	67.8	55.78	43.65
								117.34	50.08	13.07	4.8	36.23
								100.84	43.94	33.34	112.85	54.69
								100.79	58.17	33.95	119.07	43.9
								21.27	49.07	34.63	102.9	34.83
								4.78	42.93	54.9	90.94	53.29
								4.73	57.16	55.52	97.17	42.5
								11.5	59.96	114.19	92.29	65.85
								115.01	53.81	14.46	80.33	55.87
								114.96	68.04	15.07	86.56	51.83
								48.38	100.81	119.09	44.49	67.94
								39.71	100.74	1.19	31.24	57.95
								36.73	115.44	10.97	31.82	53.91
								29.53	107.41	4.56	30.37	70.97
								20.86	107.35	6.65	17.12	60.99
								17.87	2.05	16.43	17.7	56.95
								22.63	92.45	48.7	34.82	65.26
								13.97	92.38	50.8	21.57	67.57
								10.98	107.08	60.58	22.15	54.13
								87.25	30.21	72.92	48.65	67.53
								96.28	42.29	95.1	29.51	69.84
								98.21	43.35	85.38	44.51	56.4
								79	13.28	68.07	64.12	55.3
								88.03	25.36	90.25	44.99	57.61
								89.96	26.42	80.54	59.98	44.17
								86.72	2.73	28.85	47.54	44.82
								95.75	14.8	51.03	28.4	48.26
								97.68	15.86	41.32	43.4	40.89
								65.25	20.71	114.04	13.98	98.01
								70.72	19.47	79.44	5.92	101.46
								54.19	107.8	87.16	9.67	94.09
								55.5	28.63	94.41	9.64	27.56
								60.98	27.39	59.81	1.58	31
								44.44	115.72	67.53	5.33	23.63
								70.64	43.55	76.3	28.88	33.8
								76.12	42.31	41.69	20.82	37.24
								59.58	10.64	49.41	24.57	29.87
								90.42	88.36	70.25	56.68	75.26
								110	100.27	62.15	63.06	81.8
								101.04	77.68	65.36	69.57	101.55
								92.21	80.02	58.06	68.75	105.21
								111.79	91.92	49.95	75.13	111.76
								102.83	69.33	53.17	81.64	11.51
								88.69	88.11	8.01	56.87	56.09
								108.28	100.01	16.69	63.25	62.63
								99.32	77.42	9.7	69.76	82.38
								64.11	20.47	14.26	84.76	95.84
								68.14	11.53	22.94	91.7	102.38
								71.28	19.11	15.95	86.53	2.14
								49.95	119.74	79.3	73.35	111.05
								53.98	110.8	75.08	80.29	94.82
								57.12	118.38	64.52	75.12	100.83
								49.01	15.99	80.46	78.26	41.54
								53.04	7.05	76.24	85.2	25.31
								56.18	14.63	65.68	80.03	31.32
								112.18	47.21	9.51	66.8	68.74
								106.29	56.24	117.55	54.78	52.51
								114.07	45.3	8.22	59.58	58.52
								5.52	68.04	12.43	63.95	55.57
								119.63	77.07	0.47	51.93	39.34
								7.4	66.13	11.14	56.73	45.35
								10.42	52.79	19.69	62.18	60.89
								4.54	61.82	7.73	50.16	58.11
								12.31	50.88	18.4	54.96	73.03
								29.28	96.77	29.87	66.81	83.72
								28.67	94.23	34.27	60.56	80.94
								37.91	74.63	52.62	58.32	95.86
								45.71	95.05	34.39	73.94	32.73
								45.11	92.52	38.79	67.69	29.94
								54.34	72.91	57.14	65.44	44.87
								36.38	102.2	28.62	62.75	44.36
								35.77	99.67	33.02	56.49	41.57
								45.01	80.06	51.36	54.25	56.5
								101.92	6.56	79.16	63.12	11.2
								100.96	108.4	66.2	46.72	119.01
								114.97	2.57	68.36	56.81	117.07
								92.55	23.82	72.91	62.44	103.19
								91.59	5.66	59.95	46.04	91
								105.6	19.84	62.11	56.13	89.06
								96.32	15.64	69.08	74.61	68.75
								95.36	117.48	56.13	58.21	56.56
								109.37	11.65	58.29	68.3	54.63
								53.17	79.52	86.45	62.72	28.43
								59.69	65.35	79.78	63.47	16.24
								47.01	61.36	64.53	56.48	14.3
								39.86	70.95	95.61	60.69	2.15
								46.38	56.78	88.94	61.44	7.44
								33.7	52.79	73.69	54.45	4.28
								50.02	65.36	87.04	51.88	117.06
								56.54	51.19	80.37	52.63	2.36
								43.86	47.2	65.12	45.64	119.2
								86.17	35.02	100.18	51.51	119.34
								81.39	41.17	112.88	65.79	4.64
								72.61	49.66	106.51	63.38	1.48
								107.54	3.55	67.78	66.75	66.05
								102.76	9.7	80.48	81.04	66.54
								93.98	18.19	74.1	78.62	50.48
								87.94	17.31	60.59	68.73	75.37
								83.17	23.46	73.29	83.02	75.86
								74.38	31.95	66.91	80.61	59.79
								52.48	74.92	111.39	3.57	79.01
								62.73	76.2	97.75	6.48	79.49
								54.52	80.89	107.77	3.15	63.43
								63.15	74.31	18.28	106.82	43.98
								73.41	75.6	4.64	109.74	42.17
								65.2	80.29	14.66	106.4	45.57
								36.84	76.59	14.85	111.76	30.2
								47.09	77.87	1.21	114.68	28.38
								38.88	82.56	11.23	111.34	31.79
								15.28	76.92	88.48	13.65	38.13
								14.13	77.37	100.79	20.36	36.32
								24.4	77.81	83.25	21.44	39.72
								8.73	50.66	61.5	35.48	54.8
								7.58	51.1	73.81	42.18	37.87
								17.85	51.54	56.27	43.27	50.01
								17.86	64.75	85.32	19.06	82.41
								16.71	65.2	97.63	25.77	65.48
								26.98	65.64	80.09	26.85	77.62
								74.83	23.16	118.18	89.2	68.11
								78.94	30.5	8.16	90.68	51.19
								94.23	28.38	110.92	87.91	63.33
								78.13	27.03	108.86	91.5	81.51
								82.24	34.37	118.84	92.98	95.16
								97.53	32.25	101.59	90.21	104.99
								95.16	40.76	115.56	94.54	64.37
								99.28	48.1	5.54	96.02	78.02
								114.56	45.98	108.29	93.25	87.85
								112.69	16.79	75.41	42.71	71.11
								108.61	22.23	86.06	39.45	84.76
								110.74	7.25	80.04	54.94	94.59
								108.13	31.27	76.14	64.9	28.22
								104.05	36.71	86.8	61.64	34.67
								106.19	21.73	80.77	77.14	35.17
								94.51	24.71	75.01	66.12	37.46
								90.43	30.15	85.66	62.86	43.92
								92.56	15.17	79.64	78.36	44.41
								89.02	98.29	61.47	108.65	34.65
								96.04	81.78	64.71	106.3	41.11
								100.78	89.92	71.08	104.53	41.6
								97.11	91.11	49.6	84.23	62.56
								104.13	74.6	52.84	81.88	56.13
								108.86	82.74	59.21	80.11	79.3
								98.72	96.59	46.83	104.2	85.09
								105.74	80.08	50.07	101.85	78.66
								110.47	88.22	56.44	100.08	101.83
								73.79	70.3	44.56	39.46	64.64
								93	59.74	58.66	28.42	58.21
								91.48	70.66	61.1	36.05	81.39
								64.2	52.4	39.46	49.99	73.74
								83.41	41.84	53.57	38.94	99.93
								81.89	52.76	56.01	46.57	100.1
								58.39	66.6	48.8	21.27	83.88
								77.6	56.04	62.91	10.23	110.08
								76.08	66.95	65.34	17.85	110.25
								27.33	64.28	24.04	17.78	89.56
								28.74	51.1	43.15	9.33	115.75
								15.17	49.83	30.54	30.41	115.92
								38.35	56.59	40.27	25.65	52.7
								39.76	43.41	59.38	17.2	45.95
								26.19	42.14	46.77	38.28	47.21
								37.87	63.18	35.9	39.37	47.29
								39.28	50	55.01	30.93	40.54
								25.71	48.73	42.4	52	41.79
								3.18	46.79	80.65	16.86	38.14
								22.67	52.23	74.24	25.19	31.39
								12.78	46.56	81.87	13.81	32.64
								4.41	50.96	74.87	22.37	37.1
								23.9	56.4	68.45	30.7	44.09
								14.01	50.73	76.09	19.32	28.57
								2.46	66.23	80.04	27.54	34.02
								21.95	71.67	73.63	35.87	41.01
								12.05	66	81.27	24.49	25.49
								87.37	69.18	50	58.86	37.46
								89.06	74.96	52.22	63.02	44.45
								78.77	59.39	49.31	54.15	28.92
								108.3	65.76	52.54	52.94	99.91
								109.98	71.54	54.77	57.1	93.07
								99.7	55.98	51.85	48.23	96
								83.54	48.19	59.05	58.38	119.32
								85.23	53.96	61.27	62.54	112.47
								74.95	38.4	58.36	53.67	115.41
								10.5	74.36	84.23	21.26	105.81
								8.51	55.54	85.92	15.89	98.96
								11.75	65.38	83.34	11.45	101.9
								111.05	65.52	81.38	17.62	16.78
								109.06	46.7	83.06	12.25	8.95
								112.3	56.54	80.48	7.81	15.95
								116.99	82.58	72.89	17.41	0.48
								114.99	63.76	74.58	12.04	112.65
								118.23	73.6	72	7.6	119.65
								72.46	40.45	3.28	112.47	8.21
								90.02	57	5.88	101.99	0.38
								90.03	63.44	70.73	103.57	7.38
								85.42	33.48	102.12	20.76	28.36
								102.97	50.03	119.81	10.29	72.78
								102.99	56.48	2.41	11.87	39.27
								93.7	42.03	67.26	0.49	48.66
								111.25	58.58	98.65	110.02	93.08
								111.27	65.03	8.89	111.59	59.57
								8.46	65.52	11.49	3.03	24.21
								112.56	71.66	76.34	10.38	68.63
								116.02	68.3	107.74	103.8	35.12
								18.82	58.82	40.69	104.36	110.41
								2.92	64.96	48.69	111.71	104.02
								6.39	61.61	53.68	85.14	118.87
								8.87	58.99	46.91	97.95	116.38
								112.97	65.13	54.91	105.3	109.99
								116.44	61.77	59.9	78.72	4.84
								31.84	60.1	33	108.73	117.08
								41.32	54.42	41	85.44	110.69
								43.43	76.2	45.99	108.27	5.54
								44.78	60.87	46.37	3.13	66.13
								54.26	55.19	52.06	99.84	61.45
								56.36	76.97	59.25	2.67	66.36
								36.98	64	43.14	13.91	65.58
								46.47	58.32	48.83	110.62	60.89
								48.57	80.11	56.02	13.45	65.8
								98.42	92.54	51.75	26.69	55.31
								93.07	85.83	57.43	4.34	50.62
								104.55	78.93	64.63	8.28	55.53
								90.47	79.68	73.5	45.51	49.2
								85.13	72.97	55.53	23.15	55.67
								96.61	66.06	60.38	27.1	41.87
								102.63	84.33	83.41	21.61	58.91
								97.29	77.62	65.43	119.25	65.38
[truncated: 16,249 more rows]

## Sheet: Fig-3
Panel a				Panel b				Panel c
SOAP bin	number of atoms per cluster			SOAP bin	number of clusters per structure			SOAP bin	distance between clusters
0.89	1			0.89	1			0.89	3.72
0.89	2			0.89	1			0.89	3.93
0.89	3			0.89	3			0.89	3.94
0.89	1			0.89	3			0.89	4.69
0.89	1			0.89	2			0.89	5.42
0.89	1			0.89	1			0.89	7.21
0.89	1			0.89	1			0.89	9.08
0.89	1			0.89	1			0.91	3.7
0.89	2			0.89	1			0.91	3.72
0.89	1			0.89	1			0.91	3.76
0.89	1			0.89	1			0.91	3.84
0.89	2			0.89	2			0.91	3.93
0.89	1			0.89	1			0.91	3.94
0.89	3			0.89	2			0.91	3.96
0.89	1			0.89	1			0.91	4.11
0.89	1			0.89	1			0.91	4.54
0.89	2			0.89	2			0.91	4.6
0.89	2			0.89	1			0.91	4.9
0.89	3			0.89	1			0.91	5.47
0.89	1			0.89	1			0.91	5.52
0.89	1			0.89	1			0.91	6.24
0.89	1			0.89	1			0.91	6.68
0.89	1			0.89	1			0.91	6.68
0.89	1			0.89	1			0.91	6.69
0.89	1			0.89	1			0.91	6.83
0.89	1			0.89	1			0.91	7.26
0.89	2			0.89	1			0.91	7.52
0.89	1			0.89	1			0.91	7.66
0.89	1			0.89	1			0.91	8.07
0.89	1			0.89	2			0.91	8.32
0.89	1			0.89	1			0.91	9.12
0.89	1			0.89	1			0.91	9.34
0.89	1			0.89	1			0.91	9.83
0.89	2			0.89	1			0.91	10.94
0.9	1			0.91	2			0.91	10.96
0.9	1			0.91	3			0.91	11.07
0.9	2			0.91	4			0.91	11.39
0.9	3			0.91	7			0.91	11.73
0.9	1			0.91	6			0.91	12.09
0.9	1			0.91	6			0.91	12.34
0.9	1			0.91	3			0.91	12.36
0.9	1			0.91	3			0.91	12.61
0.9	1			0.91	4			0.91	12.96
0.9	5			0.91	3			0.91	13.26
0.9	2			0.91	3			0.91	14.24
0.9	2			0.91	8			0.91	14.35
0.9	1			0.91	2			0.91	14.39
0.9	1			0.91	1			0.91	14.53
0.9	9			0.91	4			0.91	14.57
0.9	2			0.91	1			0.91	14.69
0.9	2			0.91	1			0.91	14.72
0.9	2			0.91	1			0.91	14.83
0.9	2			0.91	2			0.91	15.24
0.9	1			0.91	6			0.91	15.5
0.9	1			0.91	1			0.91	15.69
0.9	1			0.91	3			0.91	15.96
0.9	1			0.91	1			0.91	16.06
0.9	3			0.91	1			0.91	16.67
0.9	1			0.91	3			0.91	17.18
0.9	1			0.91	4			0.91	17.58
0.9	1			0.91	1			0.91	17.83
0.9	1			0.91	3			0.91	19.29
0.9	1			0.91	4			0.93	3.96
0.9	1			0.91	1			0.93	4.04
0.9	1			0.91	2			0.93	5.15
0.9	1			0.91	1			0.93	5.99
0.9	3			0.91	4			0.93	6.62
0.9	2			0.91	6			0.93	6.87
0.9	4			0.91	1			0.93	7.17
0.9	1			0.91	3			0.93	7.44
0.9	1			0.91	2			0.93	8.88
0.9	3			0.91	5			0.93	9.19
0.9	1			0.91	6			0.93	9.26
0.9	5			0.91	5			0.93	9.61
0.9	1			0.91	1			0.93	10.01
0.9	1			0.91	2			0.93	10.15
0.9	1			0.91	3			0.93	10.26
0.9	1			0.91	2			0.93	10.28
0.9	1			0.91	5			0.93	10.69
0.9	1			0.91	1			0.93	11.04
0.9	1			0.91	1			0.93	11.18
0.9	1			0.91	1			0.93	11.43
0.9	1			0.91	3			0.93	11.81
0.9	1			0.91	1			0.93	11.97
0.9	2			0.91	2			0.93	11.98
0.9	1			0.91	1			0.93	12.13
0.9	1			0.91	1			0.93	12.65
0.9	1			0.91	1			0.93	12.67
0.9	1			0.91	2			0.93	12.9
0.9	1			0.91	2			0.93	12.96
0.9	1			0.91	5			0.93	13
0.9	1			0.91	1			0.93	13.13
0.9	1			0.91	1			0.93	13.27
0.9	1			0.91	1			0.93	13.39
0.9	1			0.91	3			0.93	13.46
0.9	1			0.91	1			0.93	13.76
0.9	1			0.91	1			0.93	13.77
0.9	1			0.91	1			0.93	13.88
0.9	1			0.91	5			0.93	14.29
0.9	1			0.91	1			0.93	14.48
0.9	1			0.91	2			0.93	15.09
0.9	1			0.91	1			0.93	15.21
0.9	1			0.91	1			0.93	15.35
0.9	2			0.91	1			0.93	16.07
0.9	1			0.91	2			0.93	16.16
0.9	1			0.91	1			0.93	16.3
0.9	1			0.91	2			0.93	16.44
0.9	1			0.91	2			0.93	16.78
0.91	37			0.91	5			0.93	16.98
0.91	1			0.91	2			0.93	19.71
0.91	1			0.91	1			0.93	20.78
0.91	4			0.91	3			0.93	22.23
0.91	4			0.91	1			0.95	8.88
0.91	19			0.91	2			0.95	11.79
0.91	1			0.91	1			0.95	12.76
0.91	1			0.91	2			0.95	13.83
0.91	2			0.91	1			0.95	13.96
0.91	4			0.91	1			0.95	14.27
0.91	3			0.91	1			0.95	15.82
0.91	2			0.91	1			0.95	16.54
0.91	1			0.91	2			0.95	18.99
0.91	1			0.91	1			0.97	4.39
0.91	3			0.91	1			0.97	5.56
0.91	3			0.91	1			0.97	6.41
0.91	1			0.91	1			0.97	7.73
0.91	1			0.91	1			0.97	8.75
0.91	1			0.91	2			0.97	11.83
0.91	4			0.91	1			0.97	12.58
0.91	1			0.91	3			0.97	15.6
0.91	5			0.91	2			0.97	15.7
0.91	1			0.91	1			0.97	16.09
0.91	1			0.91	2			0.97	16.54
0.91	5			0.91	2			0.97	18.46
0.91	2			0.93	6			0.99	8.74
0.91	1			0.93	5			0.99	10.48
0.91	1			0.93	5			0.99	11.53
0.91	1			0.93	2			0.99	13.06
0.91	1			0.93	3			0.99	15.5
0.91	2			0.93	5			0.99	16.55
0.91	1			0.93	8
0.91	2			0.93	4
0.91	2			0.93	4
0.91	1			0.93	7
0.91	3			0.93	6
0.91	3			0.93	12
0.91	3			0.93	3
0.91	3			0.93	9
0.91	2			0.93	3
0.91	1			0.93	5
0.91	4			0.93	4
0.91	6			0.93	7
0.91	5			0.93	16
0.91	1			0.93	11
0.91	1			0.93	8
0.91	1			0.93	3
0.91	1			0.93	11
0.91	1			0.93	9
0.91	1			0.93	8
0.91	2			0.93	10
0.91	1			0.93	6
0.91	1			0.93	9
0.91	1			0.93	8
0.91	7			0.93	15
0.91	2			0.93	7
0.91	5			0.93	7
0.91	1			0.93	7
0.91	1			0.93	3
0.91	1			0.93	7
0.91	1			0.93	3
0.91	1			0.93	5
0.91	1			0.93	5
0.91	1			0.93	3
0.91	1			0.93	5
0.91	1			0.93	5
0.91	4			0.93	5
0.91	1			0.93	3
0.91	2			0.93	4
0.91	1			0.93	3
0.91	2			0.93	3
0.91	3			0.93	5
0.91	2			0.93	3
0.91	1			0.93	7
0.91	3			0.93	4
0.91	1			0.93	3
0.91	1			0.95	2
0.91	1			0.95	2
0.91	1			0.95	7
0.91	2			0.95	3
0.91	1			0.95	9
0.91	1			0.95	8
0.91	1			0.95	8
0.91	1			0.95	8
0.91	1			0.95	7
0.91	1			0.95	1
0.91	1			0.97	2
0.91	1			0.97	4
0.91	1			0.97	5
0.91	1			0.97	1
0.91	1			0.97	4
0.91	1			0.97	4
0.91	1			0.97	6
0.91	1			0.97	2
0.91	1			0.97	1
0.91	1			0.97	3
0.91	1			0.97	3
0.91	1			0.97	3
0.91	2			0.97	1
0.92	6			0.97	2
0.92	57			0.97	3
0.92	3			0.98	1
0.92	2			0.99	1
0.92	2			0.99	1
0.92	6			0.99	4
0.92	15			0.99	3
0.92	2			0.99	2
0.92	17			0.99	5
0.92	16			0.99	1
0.92	2			0.99	1
0.92	35			0.99	1
0.92	4			0.99	1
0.92	2			0.99	1
0.92	2			0.99	1
0.92	6			0.99	1
0.92	3			0.99	1
0.92	1			0.99	1
0.92	4			0.99	1
0.92	2			0.99	2
0.92	13			0.99	1
0.92	5			0.99	1
0.92	1			0.99	1
0.92	4			0.99	1
0.92	1			0.99	1
0.92	2			0.99	2
0.92	4			0.99	1
0.92	17			0.99	1
0.92	5			0.99	1
0.92	14			0.99	1
0.92	1			0.99	1
0.92	10			0.99	1
0.92	1			0.99	1
0.92	2			0.99	1
0.92	3			0.99	1
0.92	4			0.99	1
0.92	1			0.99	1
0.92	8			0.99	1
0.92	1			0.99	1
0.92	1
0.92	7
0.92	2
0.92	1
0.92	1
0.92	6
0.92	1
0.92	1
0.92	1
0.92	1
0.92	8
0.92	1
0.92	4
0.92	3
0.92	5
0.92	1
0.92	1
0.92	1
0.92	1
0.92	8
0.92	1
0.92	3
0.92	1
0.92	2
0.92	3
0.92	2
0.92	2
0.92	1
0.92	3
0.92	4
0.92	2
0.92	3
0.92	2
0.92	1
0.92	5
0.92	4
0.92	3
0.92	1
0.92	5
0.92	2
0.92	7
0.92	5
0.92	7
0.92	3
0.92	2
0.92	2
0.92	9
0.92	3
0.92	1
0.92	3
0.92	1
0.92	4
0.92	5
0.92	1
0.92	3
0.92	1
0.92	4
0.92	1
0.92	2
0.92	2
0.93	50
0.93	72
0.93	30
0.93	39
0.93	32
0.93	5
0.93	31
0.93	5
0.93	23
0.93	9
0.93	2
0.93	8
0.93	2
0.93	8
0.93	83
0.93	2
0.93	8
0.93	13
0.93	21
0.93	6
0.93	25
0.93	59
0.93	4
0.93	5
0.93	6
0.93	8
0.93	13
0.93	2
0.93	22
0.93	7
0.93	10
0.93	4
0.93	9
0.93	1
0.93	24
0.93	10
0.93	2
0.93	11
0.93	2
0.93	1
0.93	2
0.93	2
0.93	4
0.93	2
0.93	1
0.93	11
0.93	2
0.93	37
0.93	3
0.93	11
0.93	8
0.94	58
0.94	69
0.94	55
0.94	24
0.94	39
0.94	16
0.94	3
0.94	25
0.94	43
0.94	18
0.94	96

## Sheet: Fig-4
CRN						Paracrystalline						Polycrystalline
# dE_mtp (eV/atom)	SOAP similarity	category				# dE_mtp (eV/atom)	SOAP similarity	category				# dE_mtp (eV/atom)	SOAP similarity	category
0.264	0.679	0				0.122	0.903	0				0.056	0.992	4
0.163	0.956	0				0.146	0.857	0				0.095	0.96	2
0.152	0.969	0				0.141	0.931	0				0.063	0.989	4
0.243	0.83	0				0.251	0.68	0				0.119	0.966	6
0.192	0.869	0				0.199	0.886	0				0.104	0.98	1
0.128	0.915	0				0.159	0.87	0				0.056	0.986	1
0.115	0.986	0				0.115	0.918	0				0.184	0.909	3
0.143	0.957	0				0.138	0.909	0				0.064	0.985	2
0.164	0.875	0				0.142	0.91	0				0.129	0.949	5
0.148	0.949	0				0.114	0.993	2				0.247	0.77	6
0.193	0.678	0				0.12	0.965	0				0.127	0.943	3
0.166	0.87	0				0.217	0.961	0				0.124	0.946	2
0.179	0.92	0				0.173	0.891	0				0.148	0.864	2
0.153	0.952	0				0.219	0.854	0				0.135	0.878	3
0.184	0.873	0				0.175	0.871	0				0.208	0.83	0
0.251	0.659	0				0.086	0.966	2				0.044	0.989	4
0.142	0.931	0				0.168	0.901	0				0.044	0.988	1
0.183	0.969	0				0.182	0.91	0				0.12	0.971	3
0.106	0.918	0				0.193	0.928	0				0.243	0.969	0
0.144	0.929	0				0.117	0.778	0				0.077	0.99	4
0.169	0.845	0				0.21	0.927	0				0.13	0.976	3
0.142	0.937	0				0.225	0.901	0				0.121	0.975	1
0.18	0.858	0				0.152	0.864	0				0.181	0.807	6
0.13	0.88	0				0.11	0.856	0				0.132	0.957	2
0.224	0.888	0				0.178	0.938	0				0.074	0.978	1
0.228	0.673	0				0.171	0.956	6				0.141	0.781	6
0.155	0.875	0				0.235	0.565	6				0.165	0.867	3
0.226	0.62	0				0.122	0.956	0				0.062	0.988	2
0.169	0.87	0				0.224	0.945	5				0.041	0.984	1
0.123	0.867	0				0.187	0.956	3				0.072	0.962	2
0.18	0.898	0				0.101	0.865	1				0.08	0.99	4
0.108	0.956	0				0.127	0.937	0				0.214	0.912	0
0.168	0.95	0				0.149	0.96	4				0.106	0.973	2
0.106	0.894	0				0.166	0.885	0				0.138	0.958	2
0.19	0.801	0				0.134	0.91	0				0.187	0.96	3
0.122	0.953	0				0.144	0.98	0				0.105	0.944	0
0.127	0.921	0				0.124	0.969	0				0.069	0.985	4
0.199	0.919	0				0.107	0.919	0				0.227	0.878	5
0.132	0.912	0				0.095	0.99	0				0.064	0.977	1
0.279	0.791	0				0.165	0.953	0				0.114	0.94	1
0.16	0.848	0				0.183	0.985	0				0.122	0.947	3
0.159	0.924	0				0.15	0.896	0				0.159	0.937	6
0.181	0.932	0				0.207	0.954	0				0.091	0.903	1
0.148	0.866	0				0.12	0.947	0				0.072	0.99	1
0.164	0.926	0				0.117	0.963	0				0.127	0.987	6
0.105	0.797	0				0.099	0.952	0				0.072	0.954	1
0.133	0.905	0				0.134	0.916	6				0.184	0.841	2
0.234	0.906	0				0.132	0.889	0				0.099	0.973	2
0.154	0.926	0				0.183	0.938	2				0.132	0.986	2
0.153	0.932	0				0.165	0.829	0				0.14	0.813	5
0.186	0.932	0				0.097	0.973	6				0.049	0.99	4
0.124	0.891	0				0.097	0.881	0				0.069	0.984	4
0.169	0.911	0				0.138	0.921	0				0.087	0.988	2
0.132	0.814	0				0.161	0.941	0				0.074	0.982	1
0.137	0.925	0				0.234	0.819	0				0.059	0.956	1
0.155	0.776	0				0.131	0.941	5				0.184	0.946	0
0.209	0.814	0				0.18	0.95	0				0.147	0.948	2
0.19	0.79	0				0.226	0.775	0				0.104	0.944	2
0.139	0.91	0				0.132	0.843	0				0.038	0.981	1
0.122	0.903	0				0.121	0.92	3				0.215	0.877	3
0.13	0.878	0				0.161	0.973	0				0.107	0.971	1
0.198	0.861	0				0.132	0.946	0				0.09	0.959	1
0.149	0.845	0				0.181	0.915	0				0.16	0.985	2
0.174	0.94	0				0.143	0.94	0				0.065	0.987	4
0.168	0.766	0				0.16	0.976	0				0.125	0.961	1
0.211	0.882	0				0.195	0.939	0				0.065	0.985	1
0.188	0.91	0				0.13	0.976	5				0.099	0.983	2
0.203	0.95	0				0.207	0.896	0				0.097	0.922	5
0.203	0.875	0				0.096	0.956	3				0.052	0.989	1
0.197	0.865	0				0.129	0.97	0				0.088	0.97	2
0.193	0.814	0				0.189	0.914	0				0.169	0.859	0
0.252	0.896	0				0.216	0.762	0				0.246	0.877	3
0.122	0.943	0				0.116	0.953	0				0.097	0.854	6
0.158	0.93	0				0.12	0.927	0				0.158	0.89	3
0.18	0.918	0				0.127	0.971	6				0.104	0.892	5
0.296	0.755	0				0.167	0.946	0				0.264	0.798	0
0.217	0.757	0				0.117	0.921	6				0.13	0.988	3
0.164	0.824	0				0.12	0.963	0				0.264	0.86	6
0.29	0.747	0				0.193	0.674	0				0.089	0.988	1
0.19	0.909	0				0.102	0.944	0				0.099	0.969	2
0.154	0.873	0				0.174	0.915	0				0.126	0.974	2
0.165	0.577	0				0.268	0.956	0				0.079	0.982	2
0.206	0.895	0				0.157	0.748	0				0.142	0.985	6
0.186	0.95	0				0.161	0.915	0				0.107	0.981	5
0.247	0.754	0				0.101	0.963	0				0.071	0.981	4
0.193	0.884	0				0.21	0.816	0				0.102	0.943	2
0.2	0.863	0				0.167	0.933	0				0.045	0.99	4
0.158	0.92	0				0.156	0.767	0				0.142	0.954	2
0.148	0.915	0				0.181	0.894	0				0.246	0.914	0
0.119	0.931	0				0.199	0.919	0				0.059	0.987	2
0.157	0.904	0				0.223	0.841	3				0.077	0.992	4
0.129	0.933	0				0.213	0.916	6				0.101	0.962	2
0.158	0.846	0				0.197	0.856	0				0.243	0.849	3
0.15	0.757	0				0.154	0.881	1				0.098	0.973	2
0.161	0.785	0				0.213	0.889	0				0.115	0.933	3
0.166	0.683	0				0.227	0.849	0				0.111	0.939	5
0.191	0.683	0				0.16	0.931	0				0.219	0.981	3
0.122	0.918	0				0.181	0.955	0				0.098	0.97	5
0.157	0.866	0				0.229	0.872	5				0.065	0.986	1
0.135	0.97	0				0.215	0.853	3				0.109	0.955	4
0.167	0.958	0				0.156	0.884	0				0.122	0.977	1
0.141	0.863	0				0.217	0.988	6				0.078	0.98	2
0.165	0.791	0				0.158	0.897	0				0.123	0.866	3
0.136	0.936	0				0.173	0.882	0				0.129	0.887	0
0.314	0.728	0				0.2	0.926	0				0.068	0.972	4
0.167	0.983	0				0.177	0.907	0				0.064	0.983	1
0.167	0.841	0				0.159	0.813	0				0.079	0.983	1
0.141	0.986	0				0.117	0.9	0				0.164	0.973	1
0.143	0.921	0				0.17	0.977	2				0.075	0.977	1
0.214	0.889	0				0.287	0.803	0				0.145	0.959	3
0.183	0.799	0				0.206	0.959	6				0.22	0.708	0
0.213	0.835	0				0.157	0.875	6				0.198	0.928	3
0.14	0.934	0				0.163	0.953	0				0.116	0.97	3
0.141	0.93	0				0.177	0.938	0				0.143	0.969	2
0.281	0.868	0				0.16	0.923	0				0.089	0.981	1
0.137	0.79	0				0.117	0.988	0				0.187	0.758	0
0.233	0.755	0				0.141	0.965	0				0.093	0.99	4
0.269	0.779	0				0.155	0.916	0				0.086	0.99	1
0.163	0.824	0				0.222	0.927	0				0.115	0.986	6
0.105	0.954	0				0.223	0.752	0				0.042	0.983	4
0.128	0.941	0				0.132	0.98	0				0.062	0.988	4
0.154	0.8	0				0.125	0.904	0				0.043	0.988	1
0.238	0.922	0				0.107	0.863	0				0.115	0.968	2
0.195	0.912	0				0.089	0.912	0				0.094	0.986	1
0.174	0.813	0				0.125	0.918	0				0.053	0.989	1
0.139	0.907	0				0.12	0.964	0				0.076	0.987	1
0.136	0.798	0				0.198	0.876	0				0.085	0.988	4
0.149	0.857	0				0.166	0.936	3				0.069	0.987	1
0.196	0.729	0				0.158	0.723	0				0.059	0.962	1
0.192	0.853	0				0.078	0.973	3				0.193	0.633	0
0.168	0.861	0				0.154	0.944	0				0.191	0.91	0
0.172	0.752	0				0.144	0.862	0				0.083	0.967	1
0.265	0.908	0				0.181	0.944	0				0.161	0.923	0
0.174	0.933	0				0.186	0.738	4				0.218	0.932	6
0.116	0.866	0				0.127	0.945	0				0.148	0.871	2
0.196	0.773	0				0.193	0.952	0				0.072	0.96	1
0.125	0.902	0				0.246	0.877	0				0.084	0.976	1
0.147	0.958	0				0.109	0.979	6				0.089	0.989	4
0.182	0.964	0				0.256	0.97	3				0.06	0.989	1
0.165	0.666	0				0.258	0.858	0				0.112	0.972	1
0.144	0.896	0				0.115	0.937	0				0.155	0.987	2
0.323	0.783	0				0.107	0.957	0				0.077	0.914	5
0.216	0.801	0				0.241	0.892	0				0.099	0.971	1
0.123	0.917	0				0.28	0.829	0				0.192	0.984	3
0.148	0.812	0				0.128	0.918	1				0.196	0.852	0
0.213	0.896	0				0.109	0.968	6				0.083	0.981	1
0.133	0.925	0				0.125	0.946	3				0.095	0.965	2
0.193	0.97	0				0.107	0.951	0				0.063	0.974	1
0.144	0.964	0				0.122	0.971	3				0.093	0.986	4
0.111	0.873	0				0.179	0.961	0				0.166	0.895	0
0.183	0.857	0				0.098	0.88	0				0.068	0.989	4
0.209	0.878	0				0.101	0.895	0				0.088	0.989	4
0.169	0.88	0				0.266	0.712	0				0.083	0.895	6
0.095	0.947	0				0.165	0.894	5				0.077	0.98	1
0.118	0.911	0				0.109	0.968	0				0.088	0.986	1
0.132	0.646	0				0.148	0.893	0				0.104	0.973	1
0.221	0.849	0				0.315	0.839	6				0.203	0.975	6
0.174	0.941	0				0.119	0.971	3				0.153	0.838	2
0.182	0.921	0				0.119	0.954	0				0.176	0.93	5
0.28	0.921	0				0.143	0.912	0				0.1	0.983	2
0.27	0.681	0				0.174	0.919	0				0.204	0.863	3
0.18	0.877	0				0.123	0.933	0				0.143	0.876	3
0.165	0.905	0				0.174	0.765	0				0.118	0.969	1
0.14	0.919	0				0.232	0.91	2				0.097	0.938	3
0.206	0.708	0				0.251	0.924	2				0.152	0.785	0
0.152	0.805	0				0.115	0.966	0				0.067	0.991	4
0.259	0.866	0				0.089	0.961	0				0.116	0.962	0
0.138	0.976	0				0.152	0.915	0				0.093	0.98	1
0.195	0.868	0				0.222	0.64	0				0.141	0.774	6
0.178	0.875	0				0.147	0.883	0				0.114	0.951	5
0.133	0.852	0				0.18	0.803	0				0.061	0.989	4
0.24	0.818	0				0.123	0.939	0				0.049	0.97	1
0.143	0.903	0				0.169	0.89	0				0.075	0.987	1
0.245	0.914	0				0.129	0.989	2				0.141	0.98	5
0.251	0.81	0				0.123	0.975	3				0.114	0.878	6
0.161	0.899	0				0.196	0.93	0				0.138	0.932	6
0.292	0.845	0				0.131	0.947	3				0.048	0.989	4
0.201	0.89	0				0.176	0.912	0				0.111	0.919	5
0.138	0.943	0				0.123	0.978	0				0.108	0.973	3
0.289	0.925	0				0.12	0.956	2				0.073	0.989	1
0.215	0.908	0				0.182	0.948	0				0.158	0.865	3
0.134	0.955	0				0.179	0.811	0				0.114	0.97	1
0.182	0.733	0				0.128	0.957	0				0.152	0.926	2
0.137	0.817	0				0.219	0.891	0				0.073	0.989	4
0.18	0.961	0				0.16	0.953	0				0.041	0.988	1
0.374	0.906	0				0.095	0.941	6				0.14	0.822	0
0.172	0.871	0				0.167	0.912	0				0.151	0.942	6
0.156	0.933	0				0.164	0.964	0				0.092	0.97	1
0.192	0.803	0				0.135	0.866	1				0.096	0.972	2
0.142	0.988	0				0.141	0.841	0				0.118	0.864	3
0.122	0.937	0				0.175	0.854	0				0.099	0.976	1
0.183	0.653	0				0.138	0.919	0				0.156	0.935	3
0.215	0.814	0				0.22	0.945	0				0.197	0.943	3
0.222	0.965	0				0.111	0.902	0				0.076	0.978	1
0.181	0.779	0				0.108	0.989	2				0.062	0.961	1
0.188	0.812	0				0.173	0.865	6				0.053	0.987	1
0.174	0.871	0				0.21	0.96	0				0.183	0.927	3
0.198	0.765	0				0.195	0.851	0				0.115	0.965	2
0.17	0.93	0				0.124	0.921	1				0.059	0.975	1
0.148	0.842	0				0.144	0.898	0				0.04	0.982	1
0.145	0.755	0				0.131	0.937	0				0.049	0.97	1
0.167	0.851	0				0.116	0.963	6				0.084	0.962	5
0.235	0.728	0				0.122	0.984	6				0.106	0.943	4
0.185	0.74	0				0.196	0.821	3				0.123	0.98	5
0.134	0.768	0				0.147	0.966	0				0.075	0.984	1
0.097	0.81	0				0.142	0.949	0				0.131	0.901	0
0.155	0.912	0				0.15	0.912	0				0.15	0.982	3
0.2	0.839	0				0.096	0.925	0				0.151	0.978	6
0.167	0.754	0				0.124	0.945	3				0.099	0.979	3
0.154	0.89	0				0.177	0.897	0				0.098	0.981	2
0.201	0.684	0				0.192	0.888	0				0.102	0.942	1
0.122	0.956	0				0.136	0.93	0				0.106	0.957	2
0.126	0.959	0				0.238	0.965	0				0.109	0.971	2
0.188	0.813	0				0.143	0.985	0				0.115	0.89	2
0.162	0.958	0				0.138	0.921	3				0.095	0.968	1
0.181	0.918	0				0.161	0.965	0				0.125	0.985	2
0.258	0.816	0				0.238	0.785	0				0.143	0.976	6
0.253	0.788	0				0.123	0.957	0				0.248	0.942	6
0.124	0.922	0				0.156	0.897	0				0.091	0.975	2
0.173	0.807	0				0.214	0.855	0				0.087	0.981	1
0.277	0.872	0				0.139	0.955	2				0.056	0.991	4
0.149	0.966	0				0.115	0.857	0				0.248	0.801	0
0.248	0.81	0				0.118	0.94	0				0.057	0.971	1
0.165	0.92	0				0.134	0.909	5				0.222	0.867	5
0.167	0.792	0				0.127	0.964	6				0.227	0.803	0
0.203	0.844	0				0.151	0.961	0				0.043	0.989	4
0.213	0.842	0				0.135	0.886	4				0.09	0.982	4
0.175	0.894	0				0.314	0.762	0				0.094	0.989	2
0.202	0.906	0				0.209	0.979	0				0.061	0.976	4
0.244	0.822	0				0.132	0.96	0				0.082	0.986	1
0.197	0.92	0				0.2	0.911	0				0.188	0.866	0
0.149	0.897	0				0.201	0.818	3				0.102	0.949	5
0.145	0.977	0				0.241	0.547	0				0.131	0.917	6
0.249	0.452	0				0.144	0.968	0				0.046	0.981	1
0.195	0.855	0				0.174	0.853	0				0.082	0.981	1
0.215	0.799	0				0.233	0.832	0				0.115	0.934	5
0.208	0.722	0				0.156	0.763	0				0.087	0.978	1
0.151	0.91	0				0.144	0.823	0				0.13	0.978	3
0.145	0.947	0				0.136	0.946	0				0.067	0.982	1
0.148	0.95	0				0.136	0.944	0				0.069	0.979	1
0.178	0.876	0				0.162	0.909	0				0.162	0.923	3
0.118	0.973	0				0.129	0.949	0				0.13	0.986	2
0.219	0.807	0				0.2	0.941	6				0.055	0.958	1
0.225	0.934	0				0.236	0.767	0				0.175	0.899	0
0.126	0.885	0				0.249	0.872	0				0.146	0.958	3
0.178	0.913	0				0.188	0.894	2				0.119	0.972	2
0.17	0.818	0				0.176	0.872	0				0.156	0.987	3
0.2	0.78	0				0.092	0.964	3				0.114	0.976	4
0.165	0.765	0				0.132	0.955	0				0.127	0.842	3
0.135	0.825	0				0.11	0.958	0				0.074	0.985	1
0.123	0.767	0				0.127	0.897	0				0.099	0.984	1
0.158	0.857	0				0.126	0.954	0				0.05	0.942	1
0.189	0.933	0				0.212	0.915	0				0.076	0.974	1
0.142	0.906	0				0.164	0.928	0				0.055	0.983	2
0.287	0.562	0				0.151	0.949	5				0.126	0.872	5
0.151	0.966	0				0.178	0.956	0				0.145	0.869	2
0.205	0.943	0				0.112	0.968	0				0.182	0.904	0
0.227	0.806	0				0.115	0.855	0				0.179	0.837	0
0.157	0.88	0				0.244	0.919	0				0.168	0.854	0
0.151	0.946	0				0.117	0.931	0				0.182	0.887	6
0.136	0.918	0				0.092	0.914	0				0.169	0.944	0
0.15	0.855	0				0.064	0.975	5				0.055	0.971	1
0.186	0.892	0				0.173	0.932	0				0.175	0.98	4
0.133	0.928	0				0.176	0.807	2				0.097	0.91	1
0.251	0.784	0				0.141	0.863	0				0.063	0.986	4
0.113	0.895	0				0.211	0.939	6				0.162	0.914	2
0.181	0.872	0				0.164	0.859	4				0.115	0.975	3
0.16	0.696	0				0.169	0.962	0				0.037	0.99	4
0.16	0.86	0				0.136	0.955	0				0.058	0.99	1
0.176	0.716	0				0.229	0.958	0				0.08	0.99	2
0.13	0.947	0				0.164	0.896	0				0.067	0.976	1
0.239	0.746	0				0.138	0.964	0				0.127	0.973	3
0.196	0.776	0				0.128	0.986	5				0.212	0.897	6
0.14	0.879	0				0.166	0.934	0				0.187	0.946	3
0.213	0.972	0				0.148	0.962	0				0.223	0.869	0
0.143	0.804	0				0.141	0.926	5				0.122	0.975	2
0.193	0.934	0				0.202	0.933	0				0.151	0.935	0
0.142	0.907	0				0.168	0.928	0				0.176	0.905	0
0.125	0.911	0				0.158	0.928	3				0.123	0.886	0
0.165	0.955	0				0.149	0.992	0				0.102	0.964	4
0.121	0.884	0				0.23	0.938	0				0.16	0.768	0
0.188	0.929	0				0.195	0.954	0				0.079	0.979	2
0.132	0.906	0				0.126	0.839	0				0.183	0.765	0
0.308	0.901	0				0.136	0.887	0				0.125	0.921	5
0.208	0.777	0				0.153	0.834	0				0.077	0.986	2
0.164	0.908	0				0.124	0.877	0				0.217	0.753	6
0.103	0.937	0				0.111	0.954	0				0.092	0.96	1
0.183	0.795	0				0.172	0.873	0				0.101	0.984	2
0.157	0.867	0				0.118	0.966	0				0.084	0.982	4
0.16	0.934	0				0.152	0.942	0				0.114	0.911	3
0.183	0.901	0				0.102	0.946	0				0.049	0.982	1
0.169	0.922	0				0.147	0.915	0				0.137	0.91	3
0.172	0.866	0				0.166	0.975	0				0.048	0.989	2
0.145	0.928	0				0.139	0.868	0				0.076	0.987	1
0.214	0.733	0				0.247	0.935	6				0.096	0.986	1
0.272	0.778	0				0.136	0.935	0				0.058	0.985	1
0.097	0.78	0				0.195	0.861	0				0.085	0.979	3
0.168	0.917	0				0.131	0.851	0				0.064	0.975	1
0.127	0.952	0				0.127	0.947	0				0.107	0.928	4
0.208	0.903	0				0.189	0.762	0				0.157	0.883	2
0.215	0.886	0				0.222	0.89	6				0.1	0.878	1
0.142	0.876	0				0.151	0.956	0				0.095	0.972	3
0.174	0.874	0				0.178	0.969	0				0.084	0.974	1
0.13	0.788	0				0.264	0.537	0				0.06	0.969	1
0.175	0.718	0				0.113	0.901	0				0.063	0.975	1
0.164	0.841	0				0.18	0.937	0				0.074	0.973	5
0.143	0.847	0				0.128	0.979	2				0.104	0.984	1
0.148	0.921	0				0.114	0.96	0				0.148	0.846	5
0.174	0.891	0				0.217	0.782	0				0.045	0.964	1
0.348	0.669	0				0.207	0.965	0				0.04	0.987	1
0.203	0.741	0				0.225	0.898	0				0.128	0.986	2
0.265	0.729	0				0.152	0.937	0				0.165	0.97	3
0.184	0.903	0				0.148	0.952	3				0.082	0.968	2
0.111	0.932	0				0.162	0.944	3				0.141	0.971	2
0.179	0.893	0				0.096	0.959	0				0.073	0.982	1
0.15	0.938	0				0.164	0.953	0				0.054	0.987	1
0.23	0.959	0				0.077	0.89	3				0.083	0.954	2
0.202	0.861	0				0.158	0.901	6				0.056	0.986	4
0.195	0.816	0				0.177	0.943	3				0.084	0.986	1
0.149	0.883	0				0.199	0.906	0				0.073	0.959	1
0.149	0.867	0				0.142	0.887	0				0.087	0.988	1
0.173	0.799	0				0.184	0.925	0				0.114	0.978	2
0.167	0.851	0				0.129	0.912	0				0.114	0.957	3
0.174	0.909	0				0.18	0.927	6				0.128	0.951	6
0.115	0.911	0				0.093	0.917	0				0.051	0.988	1
0.119	0.95	0				0.142	0.966	6				0.079	0.984	1
0.16	0.847	0				0.115	0.94	2				0.165	0.829	6
0.103	0.945	0				0.192	0.893	6				0.171	0.965	6
0.153	0.908	0				0.111	0.96	0				0.164	0.908	3
0.176	0.881	0				0.292	0.73	0				0.168	0.979	3
0.14	0.947	0				0.129	0.935	0				0.158	0.916	3
0.269	0.835	0				0.177	0.876	0				0.093	0.979	1
0.206	0.81	0				0.258	0.74	0				0.138	0.778	0
0.143	0.874	0				0.214	0.933	0				0.077	0.969	1
0.172	0.874	0				0.229	0.945	0				0.136	0.933	3
0.248	0.743	0				0.235	0.835	0				0.135	0.964	3
0.111	0.903	0				0.132	0.959	2				0.107	0.942	1
0.278	0.813	0				0.11	0.941	0				0.162	0.931	0
0.161	0.979	0				0.116	0.871	0				0.149	0.892	2
0.154	0.928	0				0.14	0.967	0				0.215	0.84	3
0.089	0.911	0				0.156	0.897	0				0.148	0.968	5
0.176	0.736	0				0.15	0.969	0				0.103	0.964	2
0.187	0.869	0				0.147	0.882	0				0.178	0.925	0
0.174	0.924	0				0.102	0.864	3				0.057	0.983	1
0.177	0.902	0				0.143	0.945	0				0.172	0.929	3
0.132	0.896	0				0.138	0.836	0				0.065	0.99	4
0.206	0.906	0				0.161	0.815	0				0.145	0.977	2
0.211	0.809	0				0.154	0.924	0				0.068	0.99	1
0.206	0.848	0				0.172	0.979	0				0.106	0.978	5
0.174	0.867	0				0.149	0.91	6				0.128	0.97	5
0.229	0.887	0				0.151	0.966	0				0.092	0.984	4
0.201	0.788	0				0.107	0.905	0				0.049	0.99	1
0.11	0.957	0				0.172	0.969	0				0.112	0.945	2
0.192	0.823	0				0.171	0.887	0				0.154	0.975	3
0.228	0.928	0				0.14	0.962	0				0.038	0.989	1
0.194	0.911	0				0.207	0.963	3				0.08	0.983	2
0.156	0.893	0				0.121	0.849	0				0.064	0.989	4
0.183	0.857	0				0.182	0.735	0				0.053	0.984	5
0.163	0.91	0				0.114	0.929	0				0.182	0.966	2
0.136	0.917	0				0.169	0.989	0				0.125	0.986	3
0.129	0.934	0				0.214	0.931	0				0.135	0.886	0
0.116	0.891	0				0.202	0.863	0				0.118	0.982	2
0.18	0.769	0				0.137	0.8	0				0.1	0.989	5
0.203	0.695	0				0.146	0.931	0				0.116	0.933	2
0.193	0.95	0				0.107	0.889	0				0.106	0.955	1
0.124	0.92	0				0.191	0.919	0				0.159	0.807	2
0.19	0.847	0				0.219	0.911	6				0.079	0.978	1
0.213	0.953	0				0.117	0.943	0				0.172	0.938	6
0.185	0.698	0				0.214	0.925	3				0.087	0.983	2
0.165	0.899	0				0.225	0.936	6				0.088	0.963	1
0.154	0.863	0				0.168	0.889	0				0.192	0.934	3
0.254	0.806	0				0.164	0.904	0				0.053	0.964	1
0.235	0.829	0				0.115	0.937	0				0.1	0.946	2
0.173	0.93	0				0.195	0.875	0				0.073	0.987	4
0.203	0.974	0				0.12	0.936	0				0.118	0.979	2
0.179	0.868	0				0.109	0.985	3				0.137	0.983	5
0.115	0.945	0				0.082	0.97	0				0.135	0.857	2
0.132	0.959	0				0.155	0.738	0				0.174	0.825	6
0.185	0.911	0				0.138	0.963	0				0.082	0.982	1
0.122	0.902	0				0.086	0.951	3				0.03	0.984	1
0.09	0.951	0				0.261	0.867	0				0.111	0.988	1
0.168	0.894	0				0.184	0.936	0				0.18	0.91	3
0.16	0.927	0				0.132	0.934	0				0.102	0.972	2
0.116	0.987	0				0.17	0.758	0				0.093	0.961	5
0.155	0.916	0				0.158	0.938	0				0.116	0.965	5
0.265	0.885	0				0.15	0.948	0				0.116	0.946	3
0.195	0.851	0				0.166	0.636	0				0.139	0.973	3
0.145	0.907	0				0.305	0.726	0				0.129	0.977	2
0.156	0.939	0				0.21	0.891	0				0.1	0.982	2
0.21	0.837	0				0.113	0.976	0				0.142	0.928	6
0.122	0.925	0				0.161	0.959	0				0.149	0.96	2
0.253	0.917	0				0.145	0.912	0				0.163	0.97	0
0.249	0.959	0				0.162	0.949	3				0.041	0.979	1
0.175	0.946	0				0.183	0.95	0				0.058	0.965	1
0.239	0.964	0				0.16	0.85	0				0.086	0.986	2
0.22	0.826	0				0.142	0.89	0				0.062	0.97	1
0.134	0.902	0				0.107	0.915	0				0.036	0.985	4
0.157	0.933	0				0.159	0.86	0				0.176	0.827	6
0.107	0.911	0				0.191	0.827	0				0.141	0.922	0
0.105	0.84	0				0.158	0.954	0				0.086	0.984	1
0.303	0.773	0				0.159	0.862	0				0.081	0.987	1
0.137	0.868	0				0.258	0.945	0				0.111	0.943	1
0.178	0.757	0				0.148	0.945	3				0.18	0.959	3
0.179	0.931	0				0.166	0.831	0				0.146	0.937	5
0.268	0.771	0				0.106	0.977	3				0.118	0.956	5
0.152	0.821	0				0.229	0.987	0				0.056	0.984	1
0.225	0.726	0				0.15	0.964	0				0.123	0.961	3
0.201	0.695	0				0.233	0.839	0				0.099	0.981	1
0.206	0.845	0				0.111	0.971	2				0.066	0.983	1
0.204	0.941	0				0.111	0.887	0				0.131	0.959	2
0.193	0.805	0				0.189	0.979	0				0.131	0.939	0
0.105	0.942	0				0.266	0.744	0				0.084	0.981	1
0.168	0.88	0				0.127	0.899	0				0.097	0.982	2
0.237	0.91	0				0.221	0.805	0				0.057	0.967	1
0.257	0.526	0				0.129	0.919	0				0.14	0.94	3
0.345	0.777	0				0.168	0.968	0				0.055	0.987	4
0.146	0.904	0				0.117	0.944	0				0.12	0.977	3
0.26	0.866	0				0.135	0.916	0				0.111	0.965	2
0.142	0.939	0				0.198	0.895	6				0.098	0.968	5
0.195	0.859	0				0.107	0.871	3				0.139	0.962	3
0.175	0.896	0				0.127	0.852	0				0.117	0.982	2
0.109	0.968	0				0.109	0.986	3				0.139	0.91	2
0.196	0.765	0				0.194	0.765	0				0.103	0.966	2
0.194	0.846	0				0.143	0.92	3				0.14	0.924	6
0.151	0.881	0				0.232	0.849	0				0.163	0.916	2
0.15	0.571	0				0.165	0.889	6				0.065	0.99	4
0.252	0.755	0				0.127	0.935	0				0.162	0.964	2
0.111	0.958	0				0.202	0.947	0				0.073	0.979	1
0.142	0.911	0				0.173	0.919	0				0.188	0.857	0
0.203	0.876	0				0.16	0.855	0				0.112	0.975	5
0.17	0.868	0				0.104	0.972	0				0.147	0.93	0
0.167	0.963	0				0.139	0.967	0				0.1	0.96	1
0.159	0.827	0				0.137	0.961	0				0.13	0.907	3
0.156	0.9	0				0.113	0.883	0				0.076	0.992	4
0.145	0.89	0				0.143	0.96	3				0.063	0.956	1
0.201	0.935	0				0.108	0.984	5				0.171	0.898	3
0.171	0.907	0				0.111	0.928	3				0.187	0.882	3
0.172	0.845	0				0.138	0.951	6				0.038	0.992	4
0.16	0.848	0				0.264	0.815	0				0.057	0.989	1
0.163	0.831	0				0.132	0.921	6				0.056	0.988	4
0.196	0.747	0				0.175	0.846	0				0.072	0.983	4
0.315	0.851	0				0.191	0.876	0				0.121	0.935	4
0.215	0.786	0				0.129	0.894	0				0.115	0.983	2
0.12	0.987	0				0.092	0.953	0				0.109	0.967	2
0.157	0.787	0				0.178	0.835	2				0.132	0.939	5
0.191	0.8	0				0.159	0.923	0				0.075	0.988	1
0.256	0.733	0				0.13	0.947	0				0.055	0.976	1
0.156	0.895	0				0.163	0.968	6				0.078	0.984	4
0.162	0.924	0				0.146	0.821	0				0.136	0.987	2
0.166	0.836	0				0.174	0.873	0				0.07	0.989	4
0.218	0.789	0				0.176	0.886	2				0.065	0.978	1
0.151	0.696	0				0.175	0.934	0				0.084	0.987	1
0.253	0.8	0				0.183	0.898	0				0.09	0.976	2
0.16	0.906	0				0.211	0.857	0				0.085	0.956	1
0.164	0.913	0				0.112	0.925	6				0.126	0.972	2
0.211	0.928	0				0.18	0.953	0				0.111	0.949	6
0.173	0.965	0				0.103	0.958	0				0.249	0.796	0
0.189	0.945	0				0.184	0.984	0				0.102	0.974	2
0.264	0.847	0				0.168	0.976	0				0.045	0.987	1
0.142	0.976	0				0.123	0.93	0				0.109	0.945	5
0.207	0.885	0				0.255	0.922	6				0.14	0.958	3
0.134	0.929	0				0.121	0.926	0				0.163	0.975	3
0.222	0.844	0				0.154	0.89	3				0.093	0.984	2
0.159	0.802	0				0.193	0.957	0				0.134	0.951	5
0.196	0.724	0				0.274	0.938	0				0.164	0.867	0
0.193	0.86	0				0.163	0.954	0				0.17	0.91	3
0.109	0.849	0				0.198	0.863	0				0.124	0.964	5
0.165	0.891	0				0.106	0.964	0				0.096	0.99	1
0.308	0.659	0				0.301	0.661	3				0.061	0.987	1
0.123	0.799	0				0.128	0.955	0				0.221	0.82	0
0.161	0.871	0				0.168	0.909	0				0.141	0.979	2
0.192	0.981	0				0.184	0.828	0				0.124	0.897	2
0.193	0.824	0				0.114	0.907	0				0.141	0.9	0
0.166	0.876	0				0.174	0.936	0				0.131	0.964	1
0.165	0.95	0				0.134	0.959	0				0.109	0.934	0
0.164	0.872	0				0.233	0.621	0				0.055	0.984	4
0.182	0.825	0				0.175	0.955	0				0.087	0.981	1
0.24	0.94	0				0.21	0.884	0				0.046	0.987	1
0.18	0.815	0				0.156	0.951	0				0.15	0.905	0
0.206	0.853	0				0.144	0.979	0				0.103	0.922	1
0.217	0.811	0				0.194	0.857	0				0.23	0.862	5
0.228	0.917	0				0.154	0.828	0				0.081	0.978	2
0.139	0.913	0				0.19	0.943	0				0.111	0.884	3
0.098	0.966	0				0.169	0.925	0				0.073	0.987	1
0.106	0.94	0				0.167	0.884	0				0.135	0.912	3
0.179	0.829	0				0.107	0.836	6				0.044	0.984	1
0.128	0.823	0				0.142	0.959	0				0.114	0.933	5
0.152	0.931	0				0.156	0.851	0				0.187	0.805	3
0.15	0.917	0				0.146	0.859	0				0.166	0.871	3
0.174	0.942	0				0.185	0.795	0				0.071	0.976	1
0.21	0.755	0				0.146	0.875	5				0.119	0.967	2
0.18	0.647	0				0.175	0.717	0				0.047	0.978	1
0.271	0.94	0				0.158	0.959	5				0.15	0.862	2
0.147	0.896	0				0.08	0.991	4				0.05	0.964	1
0.273	0.956	0				0.154	0.968	0				0.125	0.937	5
0.174	0.78	0				0.162	0.957	0				0.072	0.978	2
0.278	0.784	0				0.145	0.949	0				0.066	0.987	4
0.152	0.767	0				0.235	0.93	0				0.072	0.984	4
0.182	0.965	0				0.142	0.961	6				0.272	0.779	5
0.189	0.878	0				0.153	0.976	0				0.168	0.878	3
0.092	0.85	0				0.206	0.873	0				0.11	0.987	4
0.223	0.825	0				0.122	0.88	1				0.059	0.972	1
0.168	0.897	0				0.148	0.87	0				0.127	0.945	6
0.257	0.92	0				0.127	0.982	0				0.125	0.977	4
0.162	0.924	0				0.105	0.958	3				0.086	0.981	4
0.161	0.921	0				0.141	0.875	0				0.038	0.992	4
0.192	0.669	0				0.118	0.96	0				0.053	0.959	1
0.149	0.874	0				0.18	0.855	0				0.153	0.84	3
0.22	0.774	0				0.2	0.866	0				0.088	0.987	4
0.121	0.905	0				0.128	0.981	0				0.132	0.948	6
0.171	0.932	0				0.164	0.843	0				0.042	0.989	4
0.208	0.91	0				0.161	0.952	0				0.061	0.972	1
0.137	0.95	0				0.202	0.869	6				0.158	0.849	0
0.139	0.85	0				0.143	0.923	3				0.122	0.959	3
0.27	0.743	0				0.098	0.897	0				0.099	0.979	1
0.16	0.898	0				0.214	0.845	0				0.226	0.92	0
0.184	0.822	0				0.15	0.921	0				0.13	0.936	5
0.206	0.83	0				0.17	0.885	0				0.06	0.987	4
0.124	0.889	0				0.107	0.978	0				0.213	0.962	0
0.135	0.871	0				0.144	0.962	0				0.062	0.991	4
0.176	0.796	0				0.148	0.96	6				0.065	0.951	1
0.186	0.864	0				0.149	0.884	0				0.134	0.916	2
0.16	0.976	0				0.13	0.979	6				0.167	0.991	4
0.185	0.781	0				0.102	0.947	6				0.13	0.959	2
0.111	0.941	0				0.146	0.861	3				0.057	0.977	1
0.164	0.827	0				0.133	0.742	0				0.069	0.976	1
0.157	0.98	0				0.166	0.904	0				0.056	0.975	1
0.176	0.93	0				0.104	0.928	3				0.058	0.983	1
0.148	0.81	0				0.128	0.879	0				0.048	0.983	1
0.31	0.717	0				0.105	0.928	0				0.179	0.951	0
0.181	0.619	0				0.195	0.934	5				0.093	0.982	2
0.307	0.774	0				0.189	0.88	0				0.152	0.898	3
0.225	0.802	0				0.183	0.859	0				0.151	0.95	6
0.129	0.945	0				0.21	0.85	0				0.126	0.946	3
0.131	0.871	0				0.173	0.918	3				0.052	0.976	1
0.204	0.554	0				0.166	0.943	0				0.109	0.973	3
0.322	0.806	0				0.221	0.958	0				0.164	0.813	0
0.285	0.928	0				0.156	0.976	5				0.313	0.707	0
0.13	0.778	0				0.216	0.819	0				0.043	0.977	1
0.151	0.884	0				0.159	0.975	6				0.205	0.952	0
0.163	0.906	0				0.148	0.959	0				0.054	0.983	4
0.217	0.827	0				0.134	0.853	0				0.097	0.957	2
0.184	0.771	0				0.21	0.901	0				0.064	0.988	4
0.207	0.823	0				0.242	0.853	0				0.095	0.968	1
0.205	0.828	0				0.146	0.725	0				0.096	0.979	1
0.237	0.707	0				0.149	0.846	0				0.191	0.725	0
0.156	0.898	0				0.109	0.975	0				0.113	0.984	6
0.142	0.833	0				0.099	0.916	0				0.081	0.989	1
0.159	0.929	0				0.116	0.95	0				0.177	0.903	3
0.144	0.848	0				0.234	0.938	0				0.079	0.991	4
0.179	0.837	0				0.148	0.956	0				0.093	0.938	5
0.152	0.797	0				0.129	0.927	0				0.254	0.909	6
0.164	0.835	0				0.225	0.833	0				0.066	0.984	1
0.208	0.845	0				0.159	0.961	0				0.1	0.986	1
0.19	0.854	0				0.271	0.804	0				0.085	0.963	1
0.148	0.925	0				0.119	0.957	0				0.055	0.987	4
0.191	0.774	0				0.176	0.913	0				0.161	0.979	3
0.211	0.805	0				0.152	0.937	6				0.091	0.958	3
0.221	0.841	0				0.073	0.958	2				0.119	0.875	0
0.129	0.973	0				0.185	0.81	0				0.135	0.975	3
0.136	0.848	0				0.128	0.966	0				0.115	0.948	3
0.127	0.914	0				0.159	0.932	5				0.131	0.928	3
0.141	0.816	0				0.158	0.947	0				0.105	0.875	3
0.21	0.918	0				0.165	0.896	0				0.096	0.953	3
0.19	0.92	0				0.136	0.949	0				0.08	0.984	1
0.171	0.838	0				0.204	0.909	6				0.074	0.982	4
0.133	0.769	0				0.132	0.939	6				0.084	0.98	4
0.177	0.915	0				0.174	0.937	0				0.177	0.942	0
0.251	0.851	0				0.207	0.95	3				0.061	0.982	1
0.147	0.885	0				0.225	0.932	3				0.13	0.817	3
0.168	0.782	0				0.214	0.961	0				0.1	0.979	2
0.172	0.885	0				0.165	0.949	0				0.082	0.99	2
0.146	0.882	0				0.315	0.915	0				0.131	0.962	0
0.113	0.951	0				0.162	0.936	0				0.078	0.988	1
0.114	0.918	0				0.193	0.873	0				0.109	0.976	1
0.287	0.776	0				0.145	0.973	0				0.067	0.981	4
0.22	0.94	0				0.173	0.966	0				0.103	0.968	6
0.26	0.744	0				0.25	0.873	0				0.096	0.939	1
0.179	0.911	0				0.137	0.959	0				0.278	0.719	0
0.262	0.682	0				0.119	0.969	6				0.062	0.983	1
0.178	0.911	0				0.106	0.985	5				0.196	0.961	5
0.175	0.936	0				0.11	0.953	0				0.077	0.953	1
0.215	0.517	0				0.242	0.917	0				0.069	0.981	1
0.132	0.911	0				0.286	0.626	0				0.295	0.775	6
0.205	0.941	0				0.144	0.906	5				0.047	0.988	4
0.134	0.703	0				0.138	0.937	6				0.1	0.931	2
0.167	0.768	0				0.142	0.878	0				0.13	0.971	2
0.194	0.858	0				0.186	0.882	0				0.196	0.949	2
0.172	0.759	0				0.19	0.969	0				0.066	0.981	4
0.196	0.74	0				0.23	0.595	3				0.12	0.966	2
0.21	0.616	0				0.196	0.772	0				0.059	0.968	1
0.163	0.88	0				0.206	0.771	0				0.111	0.979	1
0.229	0.816	0				0.119	0.915	6				0.073	0.985	4
0.254	0.572	0				0.138	0.923	0				0.063	0.968	1
0.205	0.814	0				0.123	0.881	0				0.139	0.983	1
0.167	0.956	0				0.163	0.861	3				0.063	0.99	4
0.19	0.776	0				0.148	0.959	0				0.094	0.972	1
0.196	0.907	0				0.174	0.966	0				0.073	0.992	4
0.179	0.867	0				0.176	0.868	0				0.11	0.978	2
0.169	0.86	0				0.141	0.927	0				0.181	0.956	3
0.134	0.941	0				0.195	0.948	0				0.075	0.951	1
0.141	0.941	0				0.183	0.804	0				0.29	0.712	0
0.219	0.833	0				0.182	0.955	5				0.149	0.945	6
0.137	0.967	0				0.125	0.978	0				0.089	0.962	1
0.254	0.834	0				0.193	0.823	0				0.115	0.976	5
0.218	0.763	0				0.203	0.911	0				0.059	0.985	4
0.281	0.803	0				0.198	0.868	0				0.076	0.964	1
0.17	0.859	0				0.133	0.977	0				0.226	0.767	6
0.193	0.892	0				0.104	0.825	0				0.1	0.97	2
0.191	0.697	0				0.094	0.869	3				0.069	0.981	2
0.147	0.974	0				0.13	0.956	0				0.146	0.927	5
0.197	0.685	0				0.225	0.834	0				0.057	0.94	1
0.145	0.904	0				0.155	0.877	0				0.053	0.986	4
0.197	0.883	0				0.134	0.957	0				0.087	0.977	2
0.233	0.871	0				0.219	0.828	0				0.059	0.988	4
0.113	0.962	0				0.091	0.911	0				0.04	0.989	1
0.142	0.921	0				0.184	0.95	0				0.076	0.987	2
0.151	0.954	0				0.174	0.948	0				0.165	0.93	2
0.136	0.936	0				0.139	0.917	0				0.316	0.701	0
0.178	0.966	0				0.179	0.866	0				0.074	0.97	4
0.129	0.944	0				0.228	0.925	0				0.171	0.87	0
0.256	0.818	0				0.111	0.942	0				0.09	0.975	4
0.192	0.865	0				0.163	0.858	0				0.107	0.966	1
0.164	0.86	0				0.112	0.982	2				0.091	0.948	4
0.15	0.934	0				0.184	0.859	0				0.121	0.979	6
0.113	0.905	0				0.118	0.985	2				0.081	0.987	1
0.147	0.869	0				0.142	0.942	0				0.076	0.98	1
0.167	0.642	0				0.174	0.687	0				0.115	0.963	2
0.174	0.942	0				0.167	0.947	0				0.092	0.973	2
0.174	0.808	0				0.12	0.962	3				0.094	0.912	5
0.243	0.71	0				0.208	0.868	0				0.088	0.976	2
0.203	0.775	0				0.188	0.896	0				0.178	0.877	3
0.173	0.854	0				0.251	0.625	0				0.103	0.977	2
0.241	0.842	0				0.105	0.914	0				0.052	0.965	1
0.149	0.684	0				0.164	0.836	0				0.04	0.989	1
0.194	0.854	0				0.167	0.837	0				0.119	0.884	6
0.308	0.75	0				0.108	0.937	0				0.141	0.945	2
0.153	0.939	0				0.167	0.922	0				0.133	0.882	0
0.248	0.851	0				0.191	0.917	0				0.119	0.987	2
0.141	0.878	0				0.127	0.957	0				0.084	0.981	5
0.145	0.867	0				0.159	0.884	0				0.086	0.983	1
0.114	0.914	0				0.187	0.876	0				0.141	0.921	3
0.184	0.961	0				0.173	0.949	6				0.116	0.98	1
0.164	0.934	0				0.123	0.904	0				0.142	0.965	3
0.183	0.855	0				0.104	0.963	0				0.07	0.987	1
0.164	0.929	0				0.19	0.836	0				0.052	0.986	1
0.098	0.934	0				0.141	0.914	0				0.129	0.881	0
0.183	0.893	0				0.16	0.809	0				0.122	0.979	2
0.182	0.943	0				0.138	0.956	3				0.109	0.969	4
0.197	0.817	0				0.294	0.768	0				0.052	0.982	4
0.217	0.893	0				0.231	0.601	0				0.077	0.981	4
0.149	0.775	0				0.147	0.963	0				0.063	0.985	1
0.203	0.838	0				0.213	0.917	0				0.181	0.872	3
0.207	0.924	0				0.18	0.922	3				0.107	0.948	4
0.134	0.852	0				0.183	0.914	0				0.175	0.915	5
0.217	0.691	0				0.14	0.927	0				0.158	0.888	0
0.211	0.889	0				0.187	0.778	0				0.121	0.953	5
0.183	0.744	0				0.193	0.854	0				0.052	0.986	1
0.189	0.737	0				0.133	0.943	0				0.047	0.979	1
0.181	0.865	0				0.106	0.972	0				0.149	0.764	6
0.233	0.793	0				0.128	0.958	0				0.178	0.979	3
0.167	0.95	0				0.153	0.975	0				0.119	0.983	3
0.155	0.859	0				0.28	0.896	0				0.103	0.985	2
0.243	0.917	0				0.177	0.86	2				0.062	0.982	4
0.152	0.945	0				0.112	0.901	0				0.122	0.951	2
0.171	0.72	0				0.127	0.94	0				0.104	0.96	1
0.142	0.937	0				0.189	0.849	0				0.079	0.945	1
0.184	0.85	0				0.142	0.966	4				0.126	0.922	3
0.133	0.924	0				0.116	0.958	0				0.048	0.99	4
0.17	0.857	0				0.128	0.885	3				0.162	0.926	3
0.136	0.712	0				0.202	0.953	0				0.136	0.934	3
0.212	0.938	0				0.174	0.896	0				0.144	0.988	2
0.171	0.902	0				0.113	0.941	3				0.092	0.987	4
0.182	0.923	0				0.129	0.942	3				0.175	0.834	0
0.149	0.931	0				0.149	0.944	0				0.052	0.986	1
0.211	0.907	0				0.157	0.841	0				0.152	0.92	3
0.164	0.958	0				0.137	0.924	0				0.102	0.988	4
0.118	0.843	0				0.118	0.942	6				0.169	0.971	3
0.18	0.982	0				0.216	0.716	0				0.23	0.914	3
0.212	0.859	0				0.172	0.937	0				0.134	0.877	2
0.2	0.607	0				0.144	0.932	0				0.125	0.922	3
0.277	0.915	0				0.152	0.888	0				0.15	0.945	2
0.257	0.754	0				0.302	0.892	0				0.073	0.989	4
0.22	0.854	0				0.189	0.907	3				0.128	0.877	2
0.128	0.917	0				0.254	0.841	3				0.055	0.986	1
0.206	0.91	0				0.14	0.952	0				0.106	0.969	2
0.196	0.962	0				0.14	0.841	0				0.092	0.99	1
0.19	0.963	0				0.169	0.964	0				0.075	0.983	1
0.202	0.814	0				0.151	0.92	0				0.078	0.987	4
0.161	0.834	0				0.216	0.799	0				0.059	0.985	1
0.178	0.969	0				0.127	0.923	2				0.061	0.986	1
0.087	0.889	0				0.167	0.947	0				0.054	0.988	4
0.155	0.921	0				0.133	0.927	0				0.08	0.992	4
0.25	0.857	0				0.164	0.87	0				0.141	0.883	3
0.152	0.846	0				0.135	0.918	0				0.157	0.929	3
0.151	0.831	0				0.216	0.922	0				0.164	0.854	2
0.169	0.938	0				0.171	0.888	0				0.103	0.968	1
0.167	0.936	0				0.106	0.966	6				0.072	0.982	2
0.156	0.93	0				0.149	0.923	2				0.137	0.953	1
0.151	0.943	0				0.095	0.976	2				0.077	0.957	1
0.15	0.898	0				0.199	0.877	0				0.164	0.975	2
0.199	0.881	0				0.198	0.953	0				0.096	0.983	6
0.177	0.846	0				0.199	0.894	0				0.055	0.981	1
0.178	0.853	0				0.201	0.823	0				0.058	0.979	1
0.149	0.75	0				0.132	0.926	0				0.207	0.83	0
0.231	0.801	0				0.114	0.93	0				0.083	0.966	1
0.231	0.862	0				0.204	0.798	0				0.137	0.969	2
0.261	0.717	0				0.139	0.862	0				0.051	0.986	4
0.23	0.895	0				0.141	0.919	0				0.086	0.981	2
0.132	0.906	0				0.191	0.829	0				0.098	0.973	2
0.167	0.968	0				0.138	0.965	0				0.111	0.989	3
0.199	0.972	0				0.111	0.93	4				0.127	0.888	0
0.128	0.751	0				0.238	0.967	0				0.069	0.973	2
0.326	0.659	0				0.153	0.817	0				0.184	0.912	3
0.116	0.731	0				0.134	0.868	6				0.099	0.981	4
0.158	0.76	0				0.141	0.94	0				0.165	0.83	6
0.123	0.864	0				0.139	0.907	0				0.181	0.922	3
0.171	0.789	0				0.129	0.916	0				0.066	0.972	1
0.123	0.956	0				0.108	0.953	0				0.068	0.972	1
0.224	0.887	0				0.18	0.89	0				0.128	0.953	2
0.28	0.791	0				0.093	0.897	0				0.13	0.907	2
0.259	0.769	0				0.146	0.902	0				0.078	0.981	1
0.164	0.705	0				0.1	0.922	0				0.095	0.873	4
0.144	0.795	0				0.112	0.942	0				0.138	0.945	6
0.173	0.826	0				0.243	0.937	0				0.118	0.958	2
0.198	0.823	0				0.233	0.795	0				0.045	0.966	1
0.204	0.922	0				0.204	0.778	0				0.077	0.94	1
0.169	0.912	0				0.209	0.888	0				0.169	0.97	3
0.342	0.96	0				0.294	0.685	0				0.119	0.988	2
0.154	0.856	0				0.09	0.98	3				0.063	0.991	4
0.182	0.909	0				0.129	0.902	0				0.102	0.975	4
0.085	0.974	0				0.192	0.959	6				0.228	0.828	3
0.128	0.945	0				0.144	0.879	0				0.123	0.818	1
0.142	0.898	0				0.202	0.913	0				0.07	0.978	2
0.19	0.871	0				0.192	0.747	0				0.143	0.979	2
0.196	0.925	0				0.191	0.944	0				0.143	0.978	1
0.177	0.915	0				0.168	0.899	0				0.055	0.967	1
0.269	0.818	0				0.127	0.953	5				0.051	0.988	4
0.152	0.703	0				0.229	0.807	0				0.272	0.676	0
0.156	0.93	0				0.184	0.817	0				0.107	0.948	5
0.207	0.715	0				0.147	0.676	0				0.156	0.899	3
0.209	0.886	0				0.136	0.966	3				0.109	0.969	2
0.194	0.869	0				0.153	0.896	3				0.061	0.986	2
0.113	0.914	0				0.138	0.911	6				0.2	0.918	0
0.245	0.904	0				0.137	0.915	0				0.052	0.985	1
0.158	0.846	0				0.196	0.926	0				0.162	0.89	3
0.119	0.962	0				0.164	0.836	6				0.068	0.988	4
0.131	0.918	0				0.143	0.867	0				0.099	0.967	2
0.184	0.874	0				0.164	0.892	0				0.134	0.899	2
0.236	0.877	0				0.201	0.853	0				0.114	0.961	2
0.179	0.9	0				0.078	0.954	0				0.162	0.851	0
0.219	0.892	0				0.164	0.878	0				0.088	0.962	1
0.163	0.895	0				0.136	0.934	0				0.045	0.991	4
0.237	0.834	0				0.121	0.911	1				0.107	0.948	1
0.12	0.879	0				0.175	0.988	0				0.091	0.974	2
0.137	0.9	0				0.196	0.946	0				0.09	0.991	2
0.307	0.852	0				0.2	0.956	5				0.161	0.917	3
0.267	0.889	0				0.204	0.933	5				0.192	0.943	3
0.157	0.873	0				0.117	0.895	0				0.039	0.984	1
0.192	0.775	0				0.15	0.975	0				0.118	0.915	5
0.174	0.978	0				0.093	0.983	3				0.116	0.942	1
0.191	0.866	0				0.176	0.944	0				0.124	0.94	5
0.178	0.799	0				0.13	0.893	0				0.063	0.985	1
0.158	0.714	0				0.161	0.925	0				0.104	0.888	3
0.229	0.967	0				0.198	0.787	0				0.046	0.984	1
0.237	0.76	0				0.159	0.839	0				0.118	0.959	3
0.142	0.924	0				0.132	0.884	0				0.21	0.897	5
0.183	0.849	0				0.202	0.905	0				0.115	0.954	1
0.153	0.816	0				0.158	0.922	0				0.074	0.979	2
0.26	0.835	0				0.111	0.941	0				0.057	0.989	1
0.149	0.973	0				0.181	0.835	0				0.054	0.98	1
0.174	0.948	0				0.198	0.895	0				0.07	0.987	1
0.155	0.921	0				0.169	0.961	0				0.1	0.956	2
0.167	0.889	0				0.145	0.921	0				0.095	0.982	1
0.153	0.968	0				0.12	0.957	0				0.143	0.985	3
0.17	0.924	0				0.17	0.81	0				0.125	0.917	3
0.268	0.902	0				0.136	0.951	0				0.077	0.96	5
0.174	0.943	0				0.112	0.98	3				0.163	0.951	3
0.183	0.903	0				0.143	0.936	0				0.071	0.987	4
0.136	0.88	0				0.149	0.901	0				0.095	0.982	1
0.181	0.948	0				0.198	0.93	0				0.212	0.828	3
0.256	0.888	0				0.137	0.982	0				0.21	0.859	3
0.136	0.868	0				0.16	0.859	0				0.126	0.966	2
0.172	0.808	0				0.163	0.894	0				0.056	0.988	2
0.126	0.834	0				0.17	0.881	0				0.106	0.984	4
0.117	0.859	0				0.145	0.983	0				0.096	0.976	2
0.144	0.895	0				0.18	0.975	6				0.049	0.971	1
0.165	0.912	0				0.111	0.963	0				0.142	0.945	1
0.165	0.87	0				0.107	0.978	0				0.125	0.928	2
0.152	0.891	0				0.163	0.955	0				0.13	0.915	3
0.262	0.778	0				0.151	0.975	0				0.161	0.952	2
0.299	0.843	0				0.18	0.781	0				0.081	0.971	1
0.168	0.949	0				0.166	0.758	0				0.229	0.964	0
0.128	0.868	0				0.294	0.688	0				0.094	0.971	4
0.167	0.961	0				0.151	0.932	0				0.086	0.959	1
0.175	0.931	0				0.225	0.869	0				0.093	0.982	1
0.107	0.927	0				0.186	0.927	0				0.115	0.949	5
0.145	0.908	0				0.183	0.876	0				0.127	0.986	4
0.181	0.834	0				0.115	0.952	0				0.202	0.831	0
0.206	0.589	0				0.137	0.881	0				0.048	0.982	1
0.189	0.727	0				0.115	0.948	0				0.078	0.949	2
0.121	0.89	0				0.175	0.846	0				0.115	0.974	3
0.197	0.904	0				0.166	0.917	0				0.059	0.974	1
0.178	0.82	0				0.231	0.9	0				0.112	0.941	3
0.164	0.898	0				0.131	0.899	0				0.044	0.984	1
0.171	0.85	0				0.2	0.84	0				0.049	0.982	1
0.278	0.852	0				0.107	0.935	3				0.15	0.958	0
0.194	0.85	0				0.12	0.9	0				0.29	0.842	6
0.111	0.953	0				0.119	0.891	0				0.07	0.986	4
0.151	0.928	0				0.164	0.961	0				0.1	0.975	1
0.168	0.792	0				0.2	0.941	0				0.192	0.893	0
0.2	0.842	0				0.187	0.929	0				0.071	0.975	1
0.167	0.942	0				0.147	0.95	0				0.122	0.936	3
0.147	0.827	0				0.115	0.807	0				0.081	0.976	1
0.175	0.79	0				0.211	0.859	0				0.14	0.873	3
0.21	0.889	0				0.158	0.96	0				0.071	0.988	1
0.318	0.372	0				0.161	0.882	0				0.049	0.991	4
0.136	0.986	0				0.156	0.918	0				0.108	0.886	1
0.202	0.745	0				0.125	0.947	0				0.099	0.973	2
0.213	0.853	0				0.17	0.912	0				0.206	0.857	0
0.172	0.847	0				0.146	0.902	3				0.064	0.93	1
0.223	0.817	0				0.262	0.723	0				0.058	0.983	1
0.188	0.919	0				0.143	0.965	0				0.123	0.947	2
0.168	0.848	0				0.18	0.812	0				0.2	0.957	5
0.197	0.82	0				0.12	0.974	0				0.144	0.863	2
0.197	0.784	0				0.159	0.919	0				0.051	0.985	1
0.179	0.855	0				0.215	0.917	0				0.192	0.859	2
0.227	0.901	0				0.149	0.925	0				0.172	0.9	3
0.168	0.934	0				0.124	0.947	0				0.068	0.988	2
0.182	0.918	0				0.139	0.963	0				0.152	0.923	2
0.13	0.881	0				0.166	0.965	0				0.045	0.985	1
0.101	0.897	0				0.127	0.959	3				0.097	0.981	1
0.195	0.772	0				0.115	0.928	0				0.153	0.97	3
0.17	0.906	0				0.139	0.985	0				0.082	0.984	1
0.175	0.896	0				0.168	0.932	0				0.128	0.993	2
0.112	0.938	0				0.151	0.958	0				0.173	0.846	3
0.176	0.871	0				0.147	0.979	0				0.133	0.983	2
0.129	0.911	0				0.147	0.987	0				0.086	0.976	2
0.195	0.801	0				0.18	0.924	0				0.197	0.851	0
0.179	0.913	0				0.131	0.768	0				0.061	0.98	1
0.16	0.739	0				0.193	0.918	5				0.216	0.616	0
0.267	0.778	0				0.131	0.854	0				0.105	0.968	2
0.146	0.745	0				0.179	0.92	0				0.062	0.992	4
0.122	0.955	0				0.091	0.97	3				0.085	0.971	2
0.176	0.825	0				0.11	0.925	0				0.088	0.973	5
0.149	0.948	0				0.103	0.925	0				0.117	0.983	1
0.17	0.942	0				0.125	0.887	0				0.117	0.957	3
0.162	0.639	0				0.213	0.937	0				0.107	0.904	3
0.277	0.768	0				0.157	0.874	6				0.049	0.982	1
0.151	0.951	0				0.105	0.947	0				0.114	0.923	3
0.089	0.882	0				0.196	0.925	0				0.24	0.931	0
0.37	0.73	0				0.208	0.961	0				0.109	0.976	3
0.216	0.853	0				0.138	0.931	0				0.049	0.989	4
0.118	0.836	0				0.167	0.698	0				0.165	0.873	4
0.185	0.85	0				0.185	0.883	0				0.087	0.984	4
0.144	0.984	0				0.174	0.923	0				0.119	0.966	5
0.109	0.959	0				0.204	0.944	0				0.144	0.975	3
0.31	0.88	0				0.169	0.873	0				0.081	0.97	1
0.169	0.986	0				0.171	0.827	0				0.069	0.986	1
0.187	0.773	0				0.165	0.969	0				0.145	0.964	1
0.165	0.827	0				0.149	0.964	0				0.126	0.981	3
0.137	0.897	0				0.094	0.957	0				0.057	0.99	1
0.218	0.824	0				0.157	0.965	0				0.168	0.859	2
0.162	0.916	0				0.079	0.962	5				0.079	0.984	1
0.266	0.909	0				0.176	0.894	0				0.096	0.975	4
0.134	0.932	0				0.212	0.759	0				0.1	0.984	1
0.11	0.789	0				0.142	0.918	0				0.088	0.99	1
0.178	0.834	0				0.167	0.938	0				0.122	0.939	1
0.215	0.934	0				0.13	0.99	0				0.162	0.83	6
0.135	0.82	0				0.194	0.677	0				0.149	0.854	3
0.205	0.894	0				0.222	0.931	2				0.106	0.98	3
0.177	0.954	0				0.224	0.902	0				0.036	0.96	1
0.118	0.902	0				0.199	0.943	0				0.062	0.986	1
0.161	0.943	0				0.153	0.889	6				0.123	0.963	3
0.159	0.948	0				0.144	0.91	0				0.027	0.983	4
0.196	0.881	0				0.14	0.989	6				0.112	0.937	5
0.163	0.895	0				0.239	0.679	6				0.148	0.93	2
0.14	0.883	0				0.156	0.966	2				0.104	0.863	5
0.145	0.694	0				0.291	0.938	0				0.07	0.982	1
0.175	0.833	0				0.09	0.963	3				0.112	0.979	1
0.39	0.882	0				0.17	0.922	0				0.194	0.819	3
0.183	0.903	0				0.152	0.873	0				0.078	0.972	1
0.193	0.967	0				0.175	0.907	0				0.114	0.983	3
0.149	0.816	0				0.182	0.826	0				0.147	0.947	3
0.179	0.869	0				0.164	0.938	0				0.044	0.988	4
0.164	0.832	0				0.12	0.938	3				0.159	0.816	0
0.133	0.811	0				0.171	0.821	0				0.116	0.961	6
0.168	0.963	0				0.277	0.951	3				0.087	0.97	2
0.127	0.952	0				0.191	0.885	0				0.095	0.96	2
0.186	0.74	0				0.149	0.921	0				0.161	0.932	3
0.159	0.901	0				0.193	0.83	0				0.217	0.915	3
0.19	0.954	0				0.189	0.909	0				0.038	0.985	1
0.237	0.648	0				0.154	0.936	0				0.073	0.987	2
0.214	0.741	0				0.144	0.97	0				0.061	0.958	1
0.3	0.82	0				0.25	0.898	0				0.159	0.92	3
0.152	0.879	0				0.113	0.931	0				0.069	0.982	1
0.202	0.912	0				0.167	0.871	0				0.18	0.939	2
0.267	0.521	0				0.165	0.946	0				0.056	0.955	1
0.199	0.924	0				0.202	0.81	6				0.111	0.984	1
0.208	0.868	0				0.148	0.95	0				0.178	0.922	5
0.166	0.786	0				0.132	0.985	0				0.081	0.91	5
0.323	0.901	0				0.188	0.86	0				0.077	0.99	4
0.173	0.899	0				0.156	0.93	0				0.104	0.954	1
0.234	0.821	0				0.126	0.832	0				0.04	0.983	1
0.157	0.856	0				0.147	0.896	0				0.092	0.985	1
0.154	0.767	0				0.123	0.991	0				0.055	0.963	1
0.176	0.881	0				0.096	0.939	0				0.05	0.967	1
0.209	0.881	0				0.14	0.858	0				0.094	0.959	1
0.17	0.755	0				0.146	0.876	0				0.181	0.84	0
0.141	0.817	0				0.193	0.894	0				0.137	0.946	0
0.147	0.95	0				0.186	0.965	6				0.087	0.975	2
0.151	0.91	0				0.201	0.792	0				0.091	0.986	1
0.159	0.817	0				0.111	0.981	6				0.077	0.967	1
0.169	0.892	0				0.21	0.982	0				0.107	0.97	2
0.146	0.899	0				0.207	0.913	0				0.064	0.977	1
0.141	0.715	0				0.145	0.883	0				0.126	0.915	5
0.232	0.838	0				0.21	0.813	0				0.072	0.973	1
0.183	0.698	0				0.142	0.884	0				0.179	0.924	2
0.152	0.88	0				0.127	0.838	0				0.057	0.993	2
0.189	0.884	0				0.144	0.945	3				0.136	0.844	0
0.161	0.835	0				0.208	0.69	0				0.104	0.955	4
0.124	0.923	0				0.211	0.836	0				0.147	0.912	0
0.164	0.841	0				0.175	0.951	0				0.14	0.898	0
0.202	0.779	0				0.152	0.97	0				0.055	0.989	4
0.178	0.921	0				0.182	0.93	0				0.074	0.972	4
0.16	0.95	0				0.171	0.987	6				0.118	0.967	2
0.221	0.806	0				0.148	0.941	0				0.093	0.951	1
0.211	0.696	0				0.17	0.934	0				0.054	0.989	1
0.171	0.83	0				0.179	0.888	0				0.189	0.892	6
0.162	0.836	0				0.134	0.939	1				0.084	0.98	1
0.108	0.901	0				0.126	0.908	3				0.042	0.987	4
0.184	0.789	0				0.087	0.98	0				0.058	0.984	1
0.156	0.803	0				0.153	0.913	0				0.176	0.909	0
0.112	0.949	0				0.137	0.941	0				0.065	0.983	1
0.149	0.716	0				0.215	0.889	0				0.114	0.871	3
0.198	0.803	0				0.152	0.965	0				0.093	0.981	1
0.14	0.93	0				0.158	0.984	0				0.208	0.941	6
0.176	0.887	0				0.117	0.891	0				0.059	0.987	1
0.185	0.971	0				0.15	0.944	0				0.052	0.989	1
0.195	0.862	0				0.148	0.981	0				0.148	0.932	6
0.194	0.901	0				0.169	0.931	0				0.154	0.916	0
0.114	0.842	0				0.158	0.957	0				0.095	0.97	1
0.155	0.964	0				0.144	0.885	1				0.049	0.989	2
0.168	0.884	0				0.111	0.95	5				0.14	0.877	3
0.18	0.945	0				0.166	0.886	0				0.07	0.956	1
0.169	0.819	0				0.129	0.881	2				0.326	0.736	0
0.193	0.859	0				0.119	0.964	5				0.142	0.982	1
0.213	0.896	0				0.124	0.96	0				0.069	0.96	1
0.128	0.91	0				0.141	0.837	0				0.123	0.992	2
0.224	0.935	0				0.121	0.875	0				0.138	0.895	3
0.211	0.882	0				0.175	0.863	0				0.07	0.987	4
0.2	0.72	0				0.159	0.954	0				0.075	0.99	4
0.185	0.722	0				0.181	0.874	0				0.163	0.935	0
0.17	0.976	0				0.176	0.728	0				0.134	0.968	5
0.159	0.897	0				0.169	0.952	0				0.148	0.969	2
0.199	0.814	0				0.13	0.875	5				0.12	0.85	3
0.139	0.883	0				0.137	0.968	0				0.087	0.976	2
0.164	0.918	0				0.149	0.956	6				0.073	0.984	4
0.197	0.901	0				0.127	0.919	0				0.102	0.944	2
0.259	0.865	0				0.2	0.93	0				0.079	0.955	1
0.229	0.91	0				0.175	0.981	0				0.102	0.981	6
0.114	0.987	0				0.147	0.919	3				0.061	0.987	4
0.208	0.925	0				0.147	0.92	6				0.162	0.951	6
0.186	0.954	0				0.187	0.882	0				0.071	0.978	1
0.178	0.87	0				0.194	0.826	0				0.107	0.958	4
0.175	0.915	0				0.176	0.909	0				0.212	0.928	3
0.15	0.967	0				0.144	0.954	0				0.169	0.972	4
0.199	0.943	0				0.15	0.731	0				0.075	0.988	1
0.155	0.914	0				0.159	0.975	0				0.081	0.981	4
0.18	0.754	0				0.082	0.946	0				0.158	0.949	2
0.165	0.892	0				0.124	0.911	0				0.07	0.964	2
0.24	0.803	0				0.228	0.903	0				0.094	0.983	1
0.138	0.9	0				0.114	0.914	0				0.194	0.87	0
0.233	0.92	0				0.156	0.932	0				0.225	0.745	6
0.225	0.967	0				0.104	0.927	6				0.038	0.987	1
0.299	0.848	0				0.112	0.946	4				0.116	0.908	2
0.222	0.769	0				0.115	0.98	0				0.159	0.965	3
0.183	0.841	0				0.167	0.908	0				0.067	0.989	1
0.209	0.696	0				0.207	0.654	0				0.05	0.985	1
0.188	0.884	0				0.121	0.991	0				0.128	0.972	2
0.165	0.918	0				0.11	0.986	2				0.108	0.979	2
0.193	0.92	0				0.192	0.801	0				0.139	0.892	0
0.154	0.874	0				0.206	0.777	0				0.148	0.985	2
0.206	0.833	0				0.173	0.919	0				0.1	0.93	1
0.101	0.947	0				0.187	0.835	0				0.084	0.986	4
0.206	0.928	0				0.15	0.962	0				0.093	0.985	4
0.17	0.905	0				0.223	0.779	0				0.163	0.9	3
0.151	0.868	0				0.14	0.933	0				0.141	0.933	5
0.145	0.976	0				0.203	0.85	0				0.162	0.927	0
0.232	0.731	0				0.175	0.843	0				0.099	0.946	3
0.144	0.792	0				0.115	0.864	0				0.085	0.974	1
0.137	0.82	0				0.212	0.799	0				0.149	0.986	4
0.173	0.96	0				0.106	0.968	0				0.143	0.896	6
0.14	0.775	0				0.135	0.87	0				0.299	0.788	0
0.189	0.816	0				0.104	0.914	0				0.118	0.973	5
0.159	0.932	0				0.198	0.961	0				0.088	0.973	2
0.137	0.891	0				0.178	0.892	6				0.047	0.984	1
0.146	0.899	0				0.169	0.916	0				0.255	0.935	6
0.103	0.906	0				0.078	0.961	0				0.152	0.926	0
0.178	0.78	0				0.134	0.97	0				0.065	0.99	4

## Sheet: Fig-5
0.3% structure				0.8% structure				62.3% structure
q	S(q)			q	S(q)			q	S(q)
0	0			1	-0.458315			1	-0.477089
1	-0.456743			1.1	-0.453883			1.1	-0.475461
1.1	-0.452844			1.2	-0.446443			1.2	-0.47346
1.2	-0.447194			1.3	-0.436464			1.3	-0.470002
1.3	-0.438655			1.4	-0.417822			1.4	-0.464292
1.4	-0.419233			1.5	-0.384167			1.5	-0.454601
1.5	-0.388169			1.6	-0.322715			1.6	-0.438154
1.6	-0.327589			1.7	-0.212807			1.7	-0.39198
1.7	-0.218109			1.8	-0.00807492			1.8	-0.244396
1.8	-0.0123387			1.9	0.260457			1.9	0.419431
1.9	0.240419			2	0.294794			2	1.605
2	0.317175			2.1	0.151655			2.1	0.226312
2.1	0.172411			2.2	-0.0286365			2.2	-0.222097
2.2	-0.0119115			2.3	-0.134185			2.3	-0.340424
2.3	-0.137717			2.4	-0.204662			2.4	-0.375547
2.4	-0.208417			2.5	-0.233903			2.5	-0.386287
2.5	-0.241251			2.6	-0.241312			2.6	-0.386701
2.6	-0.256046			2.7	-0.235224			2.7	-0.376265
2.7	-0.250769			2.8	-0.207875			2.8	-0.356487
2.8	-0.226328			2.9	-0.163817			2.9	-0.324722
2.9	-0.183036			3	-0.100936			3	-0.250844
3	-0.116242			3.1	-0.00584726			3.1	-0.0387933
3.1	-0.0326389			3.2	0.102276			3.2	0.594025
3.2	0.0938629			3.3	0.236152			3.3	1.14385
3.3	0.243987			3.4	0.359949			3.4	0.299042
3.4	0.398295			3.5	0.468			3.5	0.0676399
3.5	0.507768			3.6	0.500368			3.6	0.0480252
3.6	0.527963			3.7	0.426061			3.7	0.236383
3.7	0.447808			3.8	0.280491			3.8	0.903323
3.8	0.288041			3.9	0.104341			3.9	0.286181
3.9	0.103106			4	-0.0553315			4	-0.188053
4	-0.0591172			4.1	-0.155132			4.1	-0.301129
4.1	-0.162321			4.2	-0.213375			4.2	-0.335055
4.2	-0.216967			4.3	-0.239505			4.3	-0.339609
4.3	-0.245235			4.4	-0.245483			4.4	-0.317596
4.4	-0.252418			4.5	-0.238048			4.5	-0.247538
4.5	-0.247589			4.6	-0.222462			4.6	-0.143473
4.6	-0.23253			4.7	-0.196973			4.7	-0.137389
4.7	-0.208124			4.8	-0.164835			4.8	-0.172193
4.8	-0.176813			4.9	-0.126927			4.9	-0.0939571
4.9	-0.139071			5	-0.0848233			5	0.139307
5	-0.089586			5.1	-0.0366876			5.1	0.0558941
5.1	-0.0425999			5.2	0.0119215			5.2	-0.103659
5.2	0.0161637			5.3	0.0549701			5.3	-0.130635
5.3	0.0648295			5.4	0.101157			5.4	-0.0919274
5.4	0.103411			5.5	0.130217			5.5	0.0325988
5.5	0.138063			5.6	0.147907			5.6	0.328223
5.6	0.157136			5.7	0.145561			5.7	0.361578
5.7	0.157503			5.8	0.127392			5.8	0.137642
5.8	0.134641			5.9	0.095935			5.9	0.126236
5.9	0.101774			6	0.0626705			6	0.214556
6	0.057477			6.1	0.0247293			6.1	-0.0343359
6.1	0.0226847			6.2	0.0046768			6.2	-0.140401
6.2	-0.00379254			6.3	-0.00286338			6.3	-0.151628
6.3	-0.00997031			6.4	-0.00245244			6.4	-0.099229
6.4	-0.00729134			6.5	0.00440321			6.5	0.00716177
6.5	0.00707067			6.6	0.0152864			6.6	-0.0254063
6.6	0.0244226			6.7	0.0194016			6.7	-0.0101211
6.7	0.0326509			6.8	0.0136937			6.8	0.216344
6.8	0.0283545			6.9	0.00403432			6.9	0.111538
6.9	0.0126008			7	-0.0211279			7	-0.0631669
7	-0.0161616			7.1	-0.0452424			7.1	-0.0832389
7.1	-0.0494742			7.2	-0.0687332			7.2	-0.0282965
7.2	-0.0784135			7.3	-0.0819454			7.3	0.0273906
7.3	-0.0946174			7.4	-0.0857962			7.4	-0.029001
7.4	-0.0980765			7.5	-0.0822821			7.5	-0.0499054
7.5	-0.0924897			7.6	-0.0720427			7.6	-0.0836176
7.6	-0.0802322			7.7	-0.0571576			7.7	-0.144607
7.7	-0.0640768			7.8	-0.0411733			7.8	-0.156295
7.8	-0.0443683			7.9	-0.0234125			7.9	-0.126183
7.9	-0.024396			8	-0.00542158			8	-0.0657856
8	-0.00694307			8.1	0.010865			8.1	-0.0403664
8.1	0.0104602			8.2	0.0277836			8.2	0.0426093
8.2	0.0278542			8.3	0.0442336			8.3	0.0486002
8.3	0.0447591			8.4	0.0573279			8.4	0.0116008
8.4	0.0614112			8.5	0.0682535			8.5	0.0761166
8.5	0.0746239			8.6	0.0749031			8.6	0.255279
8.6	0.080366			8.7	0.0750462			8.7	0.24091
8.7	0.0829985			8.8	0.067566			8.8	0.175903
8.8	0.0796127			8.9	0.0567864			8.9	0.12322
8.9	0.0675612			9	0.0392699			9	-0.014243
9	0.050405			9.1	0.0199806			9.1	-0.0694149
9.1	0.0272975			9.2	0.00275558			9.2	-0.0908706
9.2	0.0070993			9.3	-0.0137275			9.3	-0.0992089
9.3	-0.0139506			9.4	-0.0263454			9.4	-0.089185
9.4	-0.0297674			9.5	-0.03627			9.5	-0.0817848
9.5	-0.0412141			9.6	-0.039998			9.6	-0.0724456
9.6	-0.0454			9.7	-0.0400708			9.7	-0.0221533
9.7	-0.0484767			9.8	-0.0418675			9.8	0.0420623
9.8	-0.0479123			9.9	-0.0409697			9.9	0.00989862
9.9	-0.0465814			10	-0.0375256			10	-0.00176083
10	-0.0444238			10.1	-0.0339682			10.1	-0.043073
10.1	-0.0408485			10.2	-0.0290182			10.2	-0.0481121
10.2	-0.0367153			10.3	-0.0238031			10.3	-0.00747848
10.3	-0.0312992			10.4	-0.0179432			10.4	0.00831079
10.4	-0.0228392			10.5	-0.0110411			10.5	0.0350491
10.5	-0.0140526			10.6	-0.00326122			10.6	0.000340764
10.6	-0.00365556			10.7	0.0050155			10.7	-0.0205532
10.7	0.00554434			10.8	0.0137639			10.8	-0.00518329
10.8	0.0163101			10.9	0.020898			10.9	0.000574142
10.9	0.0260918			11	0.0258252			11	-0.00443223
11	0.0333506			11.1	0.0311773			11.1	-0.0119498
11.1	0.0366479			11.2	0.0329717			11.2	-0.00514295
11.2	0.0378936			11.3	0.0323962			11.3	0.0157499
11.3	0.0389873			11.4	0.0308312			11.4	0.0310496
11.4	0.0367058			11.5	0.0270811			11.5	0.0484663
11.5	0.0328005			11.6	0.0227585			11.6	0.0405829
11.6	0.0266492			11.7	0.0166688			11.7	0.0671359
11.7	0.0205176			11.8	0.01046			11.8	0.0830539
11.8	0.0143354			11.9	0.00314238			11.9	0.0479378
11.9	0.00505125			12	-0.00299026			12	0.00310949
12	-0.00231557			12.1	-0.00881805			12.1	-0.03426
12.1	-0.00936495			12.2	-0.0143431			12.2	-0.0477421
12.2	-0.0163115			12.3	-0.0197868			12.3	-0.0460968
12.3	-0.0214036			12.4	-0.0233323			12.4	-0.0432269
12.4	-0.0272143			12.5	-0.0249921			12.5	-0.0402154
12.5	-0.0305558			12.6	-0.0251296			12.6	-0.0255051
12.6	-0.0315616			12.7	-0.0239189			12.7	-0.0208376
12.7	-0.0302492			12.8	-0.0213954			12.8	-0.0274324
12.8	-0.0290707			12.9	-0.0179647			12.9	-0.031719
12.9	-0.0244732			13	-0.0139613			13	-0.0243271
13	-0.0180726			13.1	-0.00918635			13.1	-0.00555865
13.1	-0.0126619			13.2	-0.00357924			13.2	0.0151999
13.2	-0.00522695			13.3	0.00131691			13.3	0.0141645
13.3	0.000607041			13.4	0.00628816			13.4	0.0154562
13.4	0.00782599			13.5	0.00945084			13.5	0.0186168
13.5	0.0123635			13.6	0.0138548			13.6	0.0142696
13.6	0.0174482			13.7	0.0155694			13.7	0.00946949
13.7	0.0208621			13.8	0.0177145			13.8	0.0120033
13.8	0.0223583			13.9	0.0174157			13.9	0.0149402
13.9	0.0230644			14	0.0173904			14	0.0148779
14	0.0229305			14.1	0.0156939			14.1	0.0169392
14.1	0.0217135			14.2	0.013605			14.2	0.0239478
14.2	0.0185985			14.3	0.0111094			14.3	0.0204516
14.3	0.0153522			14.4	0.00769947			14.4	0.00908489
14.4	0.0111795			14.5	0.00449983			14.5	-0.00501244
14.5	0.00666931			14.6	0.000629601			14.6	-0.0114713
14.6	0.000550312			14.7	-0.00276894			14.7	-0.0135617
14.7	-0.00361582			14.8	-0.00668314			14.8	-0.012096
14.8	-0.00855149			14.9	-0.00929746			14.9	-0.00617953
14.9	-0.0123658			15	-0.0111804			15	-0.000847402
15	-0.0152694			15.1	-0.0121835			15.1	-0.00225037
15.1	-0.0165311			15.2	-0.0126783			15.2	-0.00760479
15.2	-0.0179345			15.3	-0.0123985			15.3	-0.00834356
15.3	-0.0178162			15.4	-0.011781			15.4	-0.00632505
15.4	-0.016605			15.5	-0.010536			15.5	-0.0085696
15.5	-0.0152912			15.6	-0.00888536			15.6	-0.0108181
15.6	-0.0122849			15.7	-0.00639757			15.7	-0.0130099
15.7	-0.00903189			15.8	-0.00416929			15.8	-0.0135633
15.8	-0.00541346			15.9	-0.00148595			15.9	-0.0118812
15.9	-0.00192966			16	0.00110505			16	-0.00704419
16	0.00145951			16.1	0.00371997			16.1	0.000161045
16.1	0.00496231			16.2	0.00567701			16.2	0.00659766
16.2	0.00806416			16.3	0.00733034			16.3	0.0138871
16.3	0.0106722			16.4	0.00819914			16.4	0.014541
16.4	0.0122301			16.5	0.00929374			16.5	0.0114833
16.5	0.0136732			16.6	0.00914604			16.6	0.00922356
16.6	0.0134982			16.7	0.00869134			16.7	0.00907532
16.7	0.0132003			16.8	0.00797142			16.8	0.00959016
16.8	0.0118315			16.9	0.00677537			16.9	0.0117119
16.9	0.0100658			17	0.0050176			17	0.0115963
17	0.00809021			17.1	0.00329461			17.1	0.00779653
17.1	0.00524589			17.2	0.00167993			17.2	0.00388602
17.2	0.00227337			17.3	-0.0005024			17.3	0.00141645
17.3	-0.000437571			17.4	-0.00206034			17.4	-0.00261518
17.4	-0.00290158			17.5	-0.00322589			17.5	-0.00762194
17.5	-0.00532583			17.6	-0.00468827			17.6	-0.0112165
17.6	-0.00765643			17.7	-0.00593691			17.7	-0.0128312
17.7	-0.00900717			17.8	-0.00649541			17.8	-0.012754
17.8	-0.0102019			17.9	-0.00640949			17.9	-0.0103553
17.9	-0.0104272			18	-0.00658583			18	-0.00659762
18	-0.0101615			18.1	-0.00574879			18.1	-0.00309403
18.1	-0.00922791			18.2	-0.00503298			18.2	1.06795e-05
18.2	-0.00804894			18.3	-0.00408663			18.3	-0.000119164
18.3	-0.00626061			18.4	-0.00291453			18.4	-0.00142386
18.4	-0.00414464			18.5	-0.00150487			18.5	-0.00137327
18.5	-0.00247277			18.6	-0.000122026			18.6	-5.76437e-05
18.6	-0.000253862			18.7	0.000854505			18.7	0.00109379
18.7	0.00160676			18.8	0.00207641			18.8	0.00203096
18.8	0.00357872			18.9	0.00321219			18.9	0.00216626
18.9	0.00521747			19	0.00371178			19	0.00308842
19	0.00626246			19.1	0.00441204			19.1	0.00356747
19.1	0.00689255			19.2	0.00464984			19.2	0.00361858
19.2	0.00732533			19.3	0.00441375			19.3	0.00356491
19.3	0.00749589			19.4	0.00415992			19.4	0.00342782
19.4	0.00712591			19.5	0.00373004			19.5	0.00325935
19.5	0.00646401			19.6	0.00320923			19.6	0.00343553
19.6	0.00500242			19.7	0.00234092			19.7	0.00400542
19.7	0.00396192			19.8	0.00149062			19.8	0.0039693
19.8	0.00243724			19.9	0.000382834			19.9	0.00360273
19.9	0.000686728			20	-0.000143418			20	0.00144858
20	-0.000716793			20.1	-0.00127831			20.1	-0.000450095
20.1	-0.00214887			20.2	-0.0017428			20.2	-0.00184962
20.2	-0.00338229			20.3	-0.00253891			20.3	-0.00308319
20.3	-0.00448828			20.4	-0.00276619			20.4	-0.00358553
20.4	-0.00520946			20.5	-0.00304751			20.5	-0.00407902
20.5	-0.0054892			20.6	-0.00319502			20.6	-0.00452362
20.6	-0.00548896			20.7	-0.00284984			20.7	-0.00453986
20.7	-0.00537082			20.8	-0.00272941			20.8	-0.00428139
20.8	-0.00478308			20.9	-0.00235618			20.9	-0.00370222
20.9	-0.00413755			21	-0.00183357			21	-0.00293609
21	-0.00310348			21.1	-0.00120444			21.1	-0.0016214
21.1	-0.00203229			21.2	-0.000594919			21.2	-0.00048009
21.2	-0.0009106			21.3	-8.58971e-05			21.3	0.000728939
21.3	0.000410925			21.4	0.000673801			21.4	0.00163481
21.4	0.00134732			21.5	0.00112883			21.5	0.00199207
21.5	0.00207909			21.6	0.00163472			21.6	0.0021591
21.6	0.00293297			21.7	0.00176298			21.7	0.00244644
21.7	0.0036085			21.8	0.00194442			21.8	0.00261746
21.8	0.00403569			21.9	0.00203064			21.9	0.00266102
21.9	0.00397255			22	0.00209336			22	0.00239048
22	0.0039152			22.1	0.00178933			22.1	0.00205778
22.1	0.00355287			22.2	0.00173943			22.2	0.00184698
22.2	0.00315433			22.3	0.00135668			22.3	0.00136215
22.3	0.00251791			22.4	0.000856445			22.4	0.000998832
22.4	0.0018686			22.5	0.000509927			22.5	0.000391764
22.5	0.00105521			22.6	0.000206353			22.6	-0.000129526
22.6	0.000156938			22.7	-0.000316114			22.7	-0.000272326
22.7	-0.000604656			22.8	-0.000609343			22.8	-0.000598564
22.8	-0.0013798			22.9	-0.000923891			22.9	-0.000988561
22.9	-0.00192611			23	-0.00109682			23	-0.00131764
23	-0.00244882			23.1	-0.00127711			23.1	-0.00155792
23.1	-0.00273302			23.2	-0.00129158			23.2	-0.00164202
23.2	-0.00290198			23.3	-0.0012456			23.3	-0.00155569
23.3	-0.00283365			23.4	-0.00130446			23.4	-0.00141983
23.4	-0.00267449			23.5	-0.00121719			23.5	-0.00120282
23.5	-0.00240955			23.6	-0.000965095			23.6	-0.00108372
23.6	-0.00204038			23.7	-0.000761223			23.7	-0.000860916
23.7	-0.00144883			23.8	-0.000390995			23.8	-0.000745955
23.8	-0.000827589			23.9	-0.000276267			23.9	-0.000486762
23.9	-0.000355034			24	-2.10456e-05			24	-0.000142327
24	0.000283676			24.1	0.000302596			24.1	0.000195234
24.1	0.000729014			24.2	0.000532514			24.2	0.000441317
24.2	0.00126749			24.3	0.00069887			24.3	0.000737514
24.3	0.0016326			24.4	0.000817119			24.4	0.000976722
24.4	0.0018965			24.5	0.000891262			24.5	0.00120664
24.5	0.00202963			24.6	0.000861014			24.6	0.0011979
24.6	0.00206025			24.7	0.000895639			24.7	0.00130015
24.7	0.00193125			24.8	0.000751356			24.8	0.00126498
24.8	0.00183431			24.9	0.000709578			24.9	0.00104197
24.9	0.00152682			25	0.000533885			25	0.000799217
25	0.0011146			25.1	0.000328306			25.1	0.00053922
25.1	0.000796676			25.2	0.000232957			25.2	0.000192454
25.2	0.000274292			25.3	5.31036e-05			25.3	-1.22049e-05
25.3	-0.0001261			25.4	-0.00014696			25.4	-0.000184419
25.4	-0.000515907			25.5	-0.000244388			25.5	-0.000356124
25.5	-0.000823451			25.6	-0.000413392			25.6	-0.000522675
25.6	-0.00109361			25.7	-0.000492269			25.7	-0.00072714
25.7	-0.00123079			25.8	-0.00052327			25.8	-0.000794631
25.8	-0.00141246			25.9	-0.000662168			25.9	-0.00080888
25.9	-0.00143004			26	-0.000556462			26	-0.000829267
26	-0.00141617			26.1	-0.000586693			26.1	-0.000724308
26.1	-0.00124934			26.2	-0.000450358			26.2	-0.000647484
26.2	-0.00109486			26.3	-0.000401804			26.3	-0.000506931
26.3	-0.000860244			26.4	-0.000267151			26.4	-0.000310024
26.4	-0.000651689			26.5	-0.000194213			26.5	-0.00016908
26.5	-0.000303443			26.6	-0.00010251			26.6	6.78331e-06
26.6	-6.99e-05			26.7	7.75537e-05			26.7	0.000173766
26.7	0.000186301			26.8	0.000158342			26.8	0.000239641
26.8	0.000435197			26.9	0.000226962			26.9	0.000310471
26.9	0.000657872			27	0.000277291			27	0.000391837
27	0.000829823			27.1	0.000298464			27.1	0.000398966
27.1	0.000940669			27.2	0.000355266			27.2	0.000415105
27.2	0.000982818			27.3	0.000375657			27.3	0.000418011
27.3	0.000986251			27.4	0.000338963			27.4	0.00040222
27.4	0.00093471			27.5	0.000326376			27.5	0.000392605
27.5	0.000850212			27.6	0.000279186			27.6	0.000330206
27.6	0.000672422			27.7	0.00021441			27.7	0.000277638
27.7	0.000503439			27.8	0.000169125			27.8	0.000196792
27.8	0.000327205			27.9	8.59196e-05			27.9	0.00012457
27.9	0.000139749			28	2.16383e-06			28	2.23228e-05
28	-5.21e-05			28.1	-6.02994e-05			28.1	-4.03706e-05
28.1	-0.000256236			28.2	-0.000134271			28.2	-0.000148813
28.2	-0.000413581			28.3	-0.000171123			28.3	-0.000176907
28.3	-0.000542321			28.4	-0.000183452			28.4	-0.000262386
28.4	-0.000634829			28.5	-0.000186796			28.5	-0.000304651
28.5	-0.000677032			28.6	-0.000238577			28.6	-0.000338478
28.6	-0.000680336			28.7	-0.000214417			28.7	-0.000310713
28.7	-0.000640814			28.8	-0.000195335			28.8	-0.000302597
28.8	-0.000598409			28.9	-0.000182602			28.9	-0.00028468
28.9	-0.000485713			29	-0.000149848			29	-0.000213317
29	-0.00036966			29.1	-0.000138604			29.1	-0.000160122
29.1	-0.000276575			29.2	-5.11061e-05			29.2	-7.83853e-05
29.2	-0.000111566			29.3	-4.30051e-05			29.3	-3.67297e-05
29.3	2.16e-05			29.4	1.30109e-05			29.4	3.9059e-05
29.4	0.000125474			29.5	6.50084e-05			29.5	0.000108797
29.5	0.000244403			29.6	0.000102217			29.6	0.000139527
29.6	0.000340265			29.7	8.54733e-05			29.7	0.000186483
29.7	0.00039499			29.8	0.000141995			29.8	0.000214577
29.8	0.000441278			29.9	0.000140976			29.9	0.000197242
29.9	0.000453653

## Sheet: SIFig-2
dE_10ps (eV/atom)	dE_1ns (eV/atom)	soap_10ps	soap_1ns	category
0.222863	0.220647	0.887914	0.888595	CRN
0.165414	0.165818	0.889268	0.889125	Paracrystalline
0.214911	0.21529	0.881125	0.88298	CRN
0.204171	0.20466	0.887367	0.885898	CRN
0.21225	0.213274	0.882285	0.879875	CRN
0.160367	0.15735	0.909933	0.910431	CRN
0.078748	0.079809	0.984971	0.985219	Polycrystalline
0.180144	0.17978	0.903007	0.902192	CRN
0.150388	0.149932	0.928849	0.927965	Paracrystalline
0.199915	0.200039	0.894944	0.894914	CRN
0.176459	0.176813	0.907015	0.909104	CRN
0.167215	0.166587	0.914159	0.913322	CRN
0.167273	0.164544	0.916954	0.917842	CRN
0.184147	0.183537	0.908175	0.907213	CRN
0.174152	0.172238	0.916522	0.914999	Paracrystalline
0.204132	0.202774	0.90124	0.901251	CRN
0.205395	0.203941	0.900354	0.899441	CRN
0.100048	0.098157	0.973833	0.97416	Polycrystalline
0.159185	0.157071	0.938813	0.938624	Paracrystalline
0.171995	0.172409	0.92042	0.921659	Paracrystalline
0.178903	0.177149	0.922545	0.923907	CRN
0.193185	0.190333	0.86496	0.861989	CRN
0.224208	0.227402	0.849293	0.851652	CRN
0.179842	0.177393	0.888057	0.883912	CRN
0.167847	0.168847	0.896165	0.897043	CRN
0.201875	0.200319	0.877895	0.875608	CRN
0.170166	0.167722	0.893873	0.894389	CRN
0.1605	0.16256	0.92271	0.924038	CRN
0.186736	0.182342	0.897329	0.896927	CRN
0.151514	0.156055	0.929397	0.931239	CRN
0.040449	0.037648	0.998986	0.999119	Diamond
0.184	0.18062	0.910345	0.907093	CRN
0.183143	0.182833	0.900654	0.90579	CRN
0.094532	0.094055	0.989744	0.989385	Polycrystalline
0.204787	0.204384	0.895747	0.895258	CRN
0.160143	0.162842	0.924789	0.926795	CRN
0.179736	0.175782	0.920049	0.919545	CRN
0.090967	0.091078	0.989904	0.989631	Polycrystalline
0.180838	0.178995	0.916409	0.918147	CRN
0.212912	0.209296	0.898503	0.892714	CRN
0.199208	0.202333	0.913594	0.910586	CRN
0.197106	0.194509	0.909315	0.909726	CRN
0.133472	0.134315	0.955845	0.955905	Polycrystalline
0.121754	0.125796	0.966329	0.964757	Polycrystalline
0.039338	0.034916	0.999131	0.99902	Diamond
0.109134	0.111018	0.978296	0.979649	Polycrystalline
0.19644	0.19569	0.917717	0.920504	CRN
0.208856	0.205004	0.906723	0.906754	CRN
0.038815	0.040157	0.998982	0.999022	Diamond
0.194162	0.196855	0.877209	0.877121	CRN
0.171142	0.171271	0.894638	0.895302	CRN
0.170574	0.171234	0.898037	0.899359	CRN
0.21523	0.212668	0.874647	0.877281	CRN
0.152992	0.155259	0.917571	0.917067	Paracrystalline
0.208412	0.207511	0.893546	0.896423	CRN
0.179119	0.181302	0.902575	0.900945	CRN
0.182123	0.182013	0.906435	0.905729	CRN
0.198601	0.199623	0.889543	0.8901	CRN
0.169371	0.172712	0.912475	0.911752	CRN
0.176541	0.17441	0.911385	0.913365	CRN
0.199806	0.199039	0.894312	0.893819	CRN
0.175195	0.175007	0.913757	0.912587	CRN
0.066195	0.068171	0.995463	0.995424	Polycrystalline
0.165507	0.163291	0.912256	0.913872	CRN
0.202824	0.201814	0.903883	0.903914	CRN
0.192585	0.193679	0.907575	0.907275	CRN
0.191326	0.192019	0.908965	0.909238	CRN
0.179625	0.177974	0.920351	0.921305	CRN
0.179007	0.177097	0.924772	0.924213	CRN
0.195002	0.195289	0.90945	0.909864	CRN
0.080054	0.082185	0.98923	0.989303	Polycrystalline
0.210695	0.204404	0.905952	0.911127	CRN
0.184023	0.181957	0.923774	0.929192	Paracrystalline
0.193043	0.189777	0.846193	0.847696	CRN
0.149636	0.147324	0.934419	0.934822	Paracrystalline
0.165605	0.166589	0.914855	0.9108	CRN
0.156433	0.158699	0.924831	0.921347	Paracrystalline
0.225668	0.230621	0.866994	0.862111	CRN
0.183371	0.184168	0.888854	0.886028	CRN
0.193168	0.193668	0.892521	0.892625	CRN
0.161683	0.159886	0.908056	0.910681	CRN
0.18523	0.181933	0.907651	0.903493	CRN
0.181246	0.176027	0.901838	0.899931	CRN
0.207699	0.199418	0.91861	0.917498	CRN
0.222371	0.218605	0.854234	0.862384	CRN
0.032902	0.039293	0.99904	0.999135	Diamond
0.17723	0.177449	0.90527	0.90348	CRN
0.205324	0.209621	0.922459	0.921984	CRN
0.042871	0.036589	0.998914	0.998881	Diamond
0.184824	0.185058	0.927691	0.920823	Paracrystalline
0.205652	0.209589	0.890437	0.889597	CRN
0.190027	0.183777	0.931371	0.94273	CRN
0.185418	0.199418	0.911365	0.905775	CRN
0.038933	0.031027	0.998787	0.999059	Diamond
0.031136	0.041183	0.99928	0.998972	Diamond
0.234105	0.209964	0.883079	0.888205	CRN
0.179605	0.180183	0.909638	0.915432	CRN

## Sheet: SIFig-3
quench_rate (K/s)	core hours
	mtp_h_512	gap_h_512	dft_h_512	Variable rate
10000000000	2295.82	700000	160000000	93940
100000000000	163.778	70000	16000000
1000000000000	17.5556	7000	1600000
10000000000000	1.75556	700	160000
100000000000000	0.211111	70	16000

## Sheet: SI-Fig4
soap_sim	dE_mtp (eV/atom)	dE_gap (eV/atom)	dE_ace (eV/atom)	category
0.888629	0.185527	0.202696	0.205758	CRN
0.856601	0.177636	0.19833	0.189999	CRN
0.866665	0.186902	0.205505	0.201688	CRN
0.920417	0.158464	0.173328	0.167342	CRN
0.899123	0.157058	0.172442	0.177797	CRN
0.880398	0.180246	0.209069	0.209805	CRN
0.870005	0.179293	0.207229	0.20271	CRN
0.902837	0.180043	0.207257	0.203327	Paracrystalline
0.899703	0.152121	0.174188	0.168632	CRN
0.90569	0.157371	0.177528	0.182081	CRN
0.93232	0.154683	0.174161	0.178998	Paracrystalline
0.896181	0.170668	0.192087	0.18781	CRN
0.904695	0.154824	0.172667	0.166491	CRN
0.899808	0.157777	0.175632	0.183871	CRN
0.89224	0.161808	0.183268	0.185725	CRN
0.999419	0.032293	0.031293	0.031423	Diamond
0.897559	0.194636	0.218578	0.216545	CRN
0.87161	0.170761	0.193126	0.188813	CRN
0.998875	0.043855	0.042494	0.042472	Diamond
0.932895	0.153418	0.17659	0.182185	Paracrystalline
0.87973	0.188574	0.21446	0.215893	CRN
0.934419	0.149636	0.16843	0.171033	Paracrystalline
0.887034	0.172933	0.192673	0.187693	CRN
0.920836	0.160277	0.179185	0.170554	CRN
0.894457	0.181699	0.203939	0.200654	CRN
0.867575	0.165105	0.191407	0.185311	CRN
0.895674	0.161621	0.178907	0.175503	CRN
0.886398	0.171808	0.195241	0.189286	CRN
0.929286	0.152964	0.172855	0.178161	Paracrystalline
0.922843	0.167449	0.183672	0.170401	Paracrystalline
0.864124	0.170402	0.193019	0.189447	CRN
0.921029	0.153964	0.176053	0.170764	CRN
0.902155	0.144871	0.161856	0.13923	Paracrystalline
0.914456	0.161183	0.180699	0.18066	CRN
0.914855	0.165605	0.180824	0.178492	CRN
0.918842	0.156121	0.172787	0.172611	Paracrystalline
0.932754	0.158246	0.179967	0.182529	Paracrystalline
0.999288	0.035683	0.03545	0.035589	Diamond
0.865192	0.170043	0.188694	0.184977	CRN
0.908302	0.158996	0.179011	0.169522	CRN
0.999015	0.041777	0.040619	0.040705	Diamond
0.907072	0.164886	0.180184	0.17741	CRN
0.905141	0.151058	0.169801	0.178783	CRN
0.922208	0.154964	0.169802	0.167786	Paracrystalline
0.917867	0.157793	0.175692	0.175813	CRN
0.999217	0.039793	0.038528	0.038513	Diamond
0.934583	0.145668	0.16515	0.170358	CRN
0.961557	0.165933	0.201221	0.198083	Paracrystalline
0.91364	0.165121	0.178333	0.174964	Paracrystalline
0.90392	0.153214	0.168325	0.150548	Paracrystalline
0.899564	0.163293	0.185239	0.183632	CRN
0.910462	0.12823	0.145509	0.131627	CRN
0.914636	0.16573	0.181706	0.177888	CRN
0.924289	0.15873	0.181036	0.182081	Paracrystalline
0.929586	0.152714	0.175446	0.178771	Paracrystalline
0.885834	0.163871	0.180138	0.177791	CRN
0.936164	0.143558	0.155879	0.15692	CRN
0.943487	0.155246	0.178589	0.171077	Paracrystalline
0.936496	0.149886	0.17286	0.178088	Paracrystalline
0.999115	0.035511	0.033154	0.033245	Diamond
0.934378	0.151668	0.173036	0.17631	Paracrystalline
0.998995	0.036886	0.0347	0.034842	Diamond
0.945819	0.152761	0.179012	0.18388	Paracrystalline
0.999067	0.037793	0.03767	0.037697	Diamond
0.908056	0.161683	0.18084	0.177182	CRN
0.91374	0.166933	0.184607	0.182709	Paracrystalline
0.999151	0.037386	0.036029	0.03597	Diamond
0.998907	0.035886	0.035486	0.035597	Diamond
0.934056	0.151105	0.174754	0.177874	Paracrystalline
0.999111	0.043574	0.043275	0.043326	Diamond
0.941277	0.142136	0.155552	0.150792	Paracrystalline
0.998777	0.044355	0.043615	0.043832	Diamond
0.998926	0.040355	0.039609	0.039843	Diamond
0.938102	0.151652	0.17126	0.175871	Paracrystalline
0.999226	0.039433	0.039862	0.039945	Diamond
0.999412	0.03523	0.034449	0.034482	Diamond
0.904603	0.127933	0.144424	0.130048	CRN
0.946714	0.154339	0.186276	0.187498	Paracrystalline
0.925681	0.159839	0.181654	0.178337	Paracrystalline
0.936167	0.136589	0.147525	0.148344	CRN
0.923982	0.161543	0.177433	0.178003	CRN
0.940148	0.151464	0.181087	0.18583	Paracrystalline
0.998997	0.043496	0.042947	0.043314	Diamond
0.999218	0.040293	0.039206	0.039196	Diamond
0.928825	0.160183	0.173303	0.175846	CRN
0.912924	0.159027	0.176518	0.175914	CRN
0.998993	0.04073	0.040273	0.04056	Diamond
0.999036	0.042871	0.042249	0.042335	Diamond
0.99922	0.041089	0.040647	0.040728	Diamond
0.933266	0.142761	0.15945	0.157431	CRN
0.908003	0.173261	0.188785	0.186405	CRN
0.999305	0.037543	0.037027	0.037022	Diamond
0.918358	0.149699	0.167178	0.163628	Paracrystalline
0.949575	0.152418	0.183437	0.18467	Paracrystalline
0.934079	0.152558	0.173119	0.178612	CRN
0.94381	0.161449	0.189831	0.190455	Paracrystalline
0.944818	0.154949	0.182323	0.183514	Paracrystalline
0.940115	0.151043	0.179478	0.183399	Paracrystalline
0.999304	0.033027	0.032086	0.032063	Diamond
0.999354	0.03948	0.039351	0.039347	Diamond
0.999093	0.042402	0.041029	0.041093	Diamond
0.938947	0.152746	0.17762	0.181634	Paracrystalline
0.941712	0.148043	0.173177	0.178288	Paracrystalline
0.998982	0.039308	0.038766	0.038704	Diamond
0.998809	0.04073	0.03906	0.039047	Diamond
0.998314	0.046714	0.044716	0.044629	Diamond
0.999352	0.037714	0.037618	0.037561	Diamond
0.999496	0.031043	0.030367	0.030358	Diamond
0.930816	0.152558	0.176672	0.178347	Paracrystalline
0.998715	0.040605	0.038548	0.038751	Diamond
0.941224	0.156089	0.187591	0.188449	Paracrystalline
0.998938	0.039355	0.038076	0.037931	Diamond
0.999045	0.040527	0.039414	0.039584	Diamond
0.998811	0.037199	0.03567	0.03588	Diamond
0.946727	0.157761	0.187324	0.187698	Paracrystalline
0.998946	0.040433	0.038927	0.038874	Diamond
0.998888	0.038402	0.036604	0.03654	Diamond
0.998889	0.033386	0.031048	0.031146	Diamond
0.942672	0.150714	0.183526	0.186109	Paracrystalline
0.944464	0.168605	0.19781	0.201326	Paracrystalline
0.937876	0.152621	0.183257	0.187778	Paracrystalline
0.999126	0.038464	0.03723	0.037357	Diamond
0.998886	0.037558	0.03552	0.035622	Diamond
0.998793	0.04448	0.043499	0.04325	Diamond
0.999004	0.036136	0.033757	0.033834	Diamond
0.999119	0.037214	0.036133	0.036186	Diamond
0.939832	0.162074	0.195709	0.201511	Polycrystalline
0.999402	0.028168	0.026879	0.027007	Diamond
0.999231	0.032636	0.031131	0.031173	Diamond
0.998708	0.035418	0.033477	0.033405	Diamond
0.99904	0.032902	0.030536	0.030584	Diamond
0.999115	0.033136	0.032292	0.032145	Diamond
0.999188	0.038808	0.037165	0.037309	Diamond
0.998962	0.033933	0.031962	0.032179	Diamond
0.998932	0.040902	0.039929	0.040055	Diamond
0.998763	0.041886	0.040458	0.040495	Diamond
0.998526	0.045761	0.044181	0.044224	Diamond
0.937103	0.149121	0.170844	0.175063	CRN
0.99901	0.042402	0.042081	0.04223	Diamond
0.999276	0.035339	0.034598	0.034672	Diamond
0.945509	0.156621	0.18775	0.188481	Paracrystalline
0.998984	0.03748	0.036565	0.036421	Diamond
0.93467	0.158668	0.186931	0.19242	Paracrystalline
0.998918	0.038371	0.036845	0.036908	Diamond
0.999393	0.032121	0.031883	0.031743	Diamond
0.941412	0.147871	0.181292	0.183292	Paracrystalline
0.998415	0.043761	0.042195	0.042552	Diamond
0.999092	0.036011	0.03478	0.034973	Diamond
0.998768	0.044449	0.043173	0.043191	Diamond
0.999184	0.037105	0.035465	0.035587	Diamond
0.998824	0.037543	0.036341	0.036474	Diamond
0.999046	0.037214	0.03565	0.035488	Diamond
0.999273	0.034886	0.033934	0.034	Diamond
0.934204	0.160714	0.193596	0.196433	Paracrystalline
0.999127	0.04223	0.042206	0.042481	Diamond
0.999007	0.038496	0.037328	0.037493	Diamond
0.999171	0.03648	0.035567	0.035371	Diamond
0.998665	0.039996	0.038185	0.038311	Diamond
0.999203	0.039168	0.038159	0.038166	Diamond
0.999298	0.029511	0.02835	0.028547	Diamond
0.940004	0.156761	0.191327	0.197179	Polycrystalline
0.998914	0.042871	0.041362	0.041735	Diamond
0.937607	0.167214	0.202444	0.206705	Paracrystalline
0.936836	0.160433	0.192328	0.195704	Paracrystalline
0.999025	0.03623	0.03547	0.035519	Diamond
0.998545	0.042636	0.041073	0.040987	Diamond
0.999033	0.037949	0.035927	0.035858	Diamond
0.998846	0.045449	0.044243	0.044351	Diamond
0.999225	0.03348	0.032875	0.032952	Diamond
0.99877	0.035074	0.034295	0.034408	Diamond
0.998918	0.041043	0.039517	0.039631	Diamond
0.999403	0.036996	0.036623	0.03662	Diamond
0.999108	0.034683	0.033676	0.03361	Diamond
0.999123	0.035933	0.035872	0.03579	Diamond
0.999116	0.03598	0.034815	0.034806	Diamond
0.998887	0.034933	0.03364	0.033624	Diamond
0.93908	0.149246	0.180044	0.183956	Paracrystalline
0.938818	0.156855	0.192562	0.199319	Polycrystalline
0.937044	0.165824	0.202099	0.205864	Polycrystalline
0.998999	0.03748	0.036088	0.03608	Diamond
0.999127	0.037964	0.03802	0.03782	Diamond
0.999039	0.036496	0.034895	0.034939	Diamond
0.998801	0.040902	0.038925	0.039069	Diamond
0.999047	0.040074	0.039396	0.039385	Diamond
0.999204	0.038824	0.037874	0.037901	Diamond
0.998969	0.038964	0.036954	0.036986	Diamond
0.999107	0.039433	0.038969	0.038965	Diamond
0.998997	0.035886	0.034697	0.034709	Diamond
0.999003	0.034293	0.032405	0.032448	Diamond
0.99928	0.031136	0.030159	0.030182	Diamond
0.998829	0.044839	0.04471	0.044761	Diamond
0.998888	0.037839	0.036084	0.036156	Diamond
0.998884	0.044011	0.043624	0.043639	Diamond
0.999308	0.032214	0.031793	0.031741	Diamond
0.999184	0.036683	0.036143	0.0362	Diamond
0.999116	0.03523	0.035114	0.035113	Diamond
0.999076	0.04023	0.039996	0.039961	Diamond
0.939813	0.157683	0.192834	0.195216	Paracrystalline
0.998833	0.037714	0.036432	0.036565	Diamond
0.999298	0.036152	0.035142	0.035158	Diamond
0.999067	0.03598	0.034953	0.035097	Diamond
0.846193	0.193043	0.211525	0.203456	CRN
0.843462	0.206371	0.234297	0.237348	CRN
0.88188	0.177589	0.201215	0.194956	CRN
0.884153	0.194386	0.216026	0.213613	CRN
0.907734	0.171949	0.191561	0.186856	CRN
0.999051	0.037027	0.035533	0.035794	Diamond
0.87061	0.186152	0.209539	0.207983	CRN
0.875784	0.178496	0.20392	0.204879	CRN
0.87307	0.180246	0.200603	0.199938	CRN
0.882293	0.166011	0.186712	0.185008	CRN
0.894654	0.182246	0.207989	0.201534	CRN
0.888254	0.18798	0.213402	0.212795	CRN
0.897067	0.179011	0.201742	0.194128	CRN
0.901418	0.186355	0.211339	0.205325	CRN
0.927338	0.167402	0.188026	0.186064	CRN
0.891171	0.182996	0.206175	0.201679	CRN
0.889261	0.186558	0.211782	0.212031	CRN
0.903144	0.162136	0.180172	0.175878	Paracrystalline
0.897893	0.182777	0.203431	0.200804	CRN
0.91941	0.182964	0.206995	0.20723	CRN
0.866136	0.191886	0.211692	0.216145	CRN
0.900325	0.168839	0.189326	0.184323	CRN
0.905542	0.184261	0.205213	0.20368	CRN
0.905961	0.189449	0.207407	0.205898	CRN
0.878931	0.179668	0.19827	0.196564	CRN
0.887496	0.178589	0.20454	0.196925	CRN
0.912301	0.177386	0.201413	0.193436	CRN
0.886041	0.186308	0.206548	0.20707	CRN
0.852213	0.183136	0.200526	0.204588	CRN
0.899375	0.18473	0.207472	0.203269	CRN
0.921519	0.154355	0.172266	0.172882	Paracrystalline
0.90273	0.165277	0.186355	0.181791	CRN
0.900906	0.162824	0.181112	0.176684	CRN
0.890681	0.184793	0.20898	0.202974	CRN
0.895026	0.177605	0.201028	0.201439	Paracrystalline
0.903367	0.19598	0.216018	0.211283	CRN
0.896672	0.188152	0.211248	0.211974	CRN
0.866308	0.169527	0.19794	0.195103	CRN
0.876187	0.186839	0.210577	0.212401	CRN
0.895455	0.166386	0.190189	0.188649	CRN
0.924831	0.156433	0.173942	0.174159	Paracrystalline
0.93697	0.155933	0.182955	0.188443	Paracrystalline
0.900146	0.172996	0.188721	0.193056	CRN
0.898032	0.187261	0.213565	0.210395	CRN
0.864294	0.194214	0.214685	0.220506	CRN
0.872158	0.185589	0.209827	0.203514	CRN
0.845983	0.19323	0.224612	0.222222	Paracrystalline
0.888217	0.169168	0.192375	0.189205	CRN
0.887117	0.175371	0.197063	0.19329	CRN
0.911387	0.161589	0.185143	0.183828	CRN
0.921848	0.167855	0.184524	0.189174	Paracrystalline
0.939697	0.154871	0.174746	0.168301	Paracrystalline
0.899569	0.181027	0.202086	0.191035	CRN
0.892438	0.178527	0.197526	0.190728	CRN
0.9462	0.161168	0.191721	0.196918	Paracrystalline
0.905493	0.17673	0.192389	0.191553	CRN
0.923168	0.161527	0.179219	0.174989	Paracrystalline
0.891924	0.178589	0.203552	0.20235	CRN
0.897065	0.177714	0.19909	0.199045	CRN
0.893916	0.166168	0.188252	0.184872	CRN
0.944719	0.144808	0.169765	0.17518	Paracrystalline
0.890181	0.199714	0.230278	0.227594	CRN
0.907779	0.168293	0.189288	0.181414	CRN
0.884553	0.180621	0.205526	0.209858	CRN
0.900611	0.162511	0.182948	0.182666	CRN
0.908861	0.173964	0.194731	0.190581	CRN
0.896952	0.19048	0.215376	0.211922	CRN
0.906933	0.153949	0.172276	0.168538	CRN
0.909263	0.157324	0.180572	0.179016	Paracrystalline
0.917702	0.169668	0.189892	0.193277	CRN
0.921953	0.158839	0.176368	0.172408	CRN
0.911279	0.173418	0.193419	0.193564	CRN
0.89245	0.182402	0.199416	0.198046	CRN
0.87282	0.184386	0.205132	0.207789	CRN
0.927576	0.156574	0.177683	0.181018	CRN
0.911117	0.163355	0.177948	0.174704	Paracrystalline
0.947437	0.149183	0.177729	0.180529	Paracrystalline
0.947447	0.15723	0.185544	0.187822	Paracrystalline
0.915171	0.170449	0.191348	0.193313	CRN
0.908008	0.173464	0.195685	0.19201	CRN
0.904721	0.172652	0.193658	0.194109	CRN
0.919969	0.173574	0.193529	0.191964	CRN
0.933886	0.163152	0.187831	0.188182	Paracrystalline
0.920708	0.163089	0.185248	0.184442	CRN
0.938025	0.171449	0.187617	0.184764	Paracrystalline
0.939804	0.161464	0.185261	0.175022	Paracrystalline
0.932184	0.158058	0.187861	0.1928	Paracrystalline
0.949443	0.152589	0.181723	0.185053	Paracrystalline
0.918269	0.169324	0.188145	0.1874	CRN
0.904066	0.172589	0.193587	0.198387	CRN
0.917916	0.170043	0.190381	0.192686	CRN
0.908568	0.181011	0.203471	0.202229	CRN
0.912102	0.169199	0.189094	0.186706	Paracrystalline
0.909995	0.181605	0.206468	0.208167	CRN
0.922001	0.18248	0.201095	0.201953	CRN
0.909368	0.171636	0.196159	0.195649	CRN
0.999216	0.038011	0.038005	0.038187	Diamond
0.95789	0.167043	0.203778	0.201188	Paracrystalline
0.903384	0.168496	0.190917	0.191176	CRN
0.999385	0.033605	0.032609	0.032716	Diamond
0.99927	0.035886	0.03541	0.035544	Diamond
0.915834	0.166402	0.183349	0.181716	CRN
0.936103	0.146011	0.169152	0.171397	Paracrystalline
0.911566	0.157261	0.174402	0.172733	CRN
0.917719	0.158433	0.174857	0.174514	CRN
0.936478	0.151011	0.177017	0.182439	Paracrystalline
0.947675	0.148214	0.176927	0.178197	Paracrystalline
0.901928	0.156418	0.176712	0.184616	CRN
0.944656	0.149511	0.177297	0.18196	Paracrystalline
0.924372	0.176918	0.200946	0.205322	CRN
0.946164	0.158621	0.188805	0.189448	Paracrystalline
0.900248	0.166105	0.186978	0.184051	CRN
0.99869	0.037808	0.036017	0.035946	Diamond
0.941355	0.151074	0.178772	0.181717	Paracrystalline
0.935177	0.150777	0.172321	0.176132	Paracrystalline
0.918243	0.161089	0.179333	0.178776	CRN
0.999136	0.029464	0.028371	0.028395	Diamond
0.958622	0.159933	0.192974	0.191973	Paracrystalline
0.998612	0.042511	0.040699	0.040739	Diamond
0.936122	0.153277	0.17405	0.168291	Paracrystalline
0.933347	0.162043	0.185648	0.18924	Paracrystalline
0.939283	0.161902	0.1867	0.177025	Paracrystalline
0.935821	0.155449	0.186426	0.187898	Paracrystalline
0.999171	0.034105	0.03327	0.033215	Diamond
0.95109	0.171933	0.204833	0.203983	Paracrystalline
0.934169	0.161199	0.191651	0.192978	Paracrystalline
0.938398	0.158433	0.190937	0.193051	Paracrystalline
0.956329	0.159589	0.198191	0.193776	Paracrystalline
0.939395	0.154418	0.182618	0.184427	Paracrystalline
0.936682	0.157214	0.182147	0.186914	Paracrystalline
0.900106	0.191027	0.212958	0.221574	CRN
0.926115	0.179949	0.195752	0.199043	CRN
0.910829	0.178433	0.194387	0.197013	CRN
0.936258	0.153449	0.184584	0.186406	Paracrystalline
0.910469	0.176261	0.198842	0.202745	CRN
0.93508	0.156418	0.187482	0.191241	Paracrystalline
0.90527	0.17723	0.202019	0.20576	CRN
0.928342	0.179183	0.198361	0.202275	Paracrystalline
0.955301	0.171636	0.201716	0.203955	Paracrystalline
0.953782	0.173168	0.200896	0.203312	Paracrystalline
0.998828	0.039918	0.038986	0.038825	Diamond
0.942758	0.173277	0.206585	0.204024	Paracrystalline
0.999407	0.032152	0.031466	0.03142	Diamond
0.950883	0.172886	0.203757	0.204317	Paracrystalline
0.923935	0.180136	0.19963	0.206068	CRN
0.903555	0.162543	0.174841	0.173892	CRN
0.945762	0.162105	0.187229	0.191181	Paracrystalline
0.907186	0.178886	0.202717	0.204473	CRN
0.999036	0.037855	0.036829	0.03681	Diamond
0.942444	0.155949	0.192291	0.196799	Paracrystalline
0.999094	0.033418	0.031476	0.031764	Diamond
0.944194	0.168777	0.202838	0.210017	Paracrystalline
0.939037	0.147339	0.180065	0.183641	Paracrystalline
0.937316	0.159371	0.19471	0.20202	Polycrystalline
0.936825	0.165261	0.197528	0.202244	Polycrystalline
0.920857	0.167589	0.18628	0.186194	Paracrystalline
0.938824	0.153683	0.183534	0.185654	Paracrystalline
0.958747	0.166027	0.202606	0.202311	Paracrystalline
0.938586	0.150511	0.179563	0.18292	Paracrystalline
0.923821	0.173652	0.1956	0.194633	CRN
0.937628	0.147277	0.173732	0.17886	Paracrystalline
0.929784	0.179277	0.199573	0.201768	CRN
0.920936	0.189043	0.217103	0.218484	CRN
0.999017	0.038855	0.038172	0.038141	Diamond
0.943979	0.165793	0.201887	0.205841	Paracrystalline
0.934722	0.15648	0.192505	0.196234	Polycrystalline
0.93786	0.154714	0.187069	0.193095	Polycrystalline
0.941303	0.145652	0.174121	0.177195	Paracrystalline
0.999002	0.04048	0.038538	0.038693	Diamond
0.928707	0.175449	0.192511	0.195549	CRN
0.940349	0.17198	0.198026	0.199885	Paracrystalline
0.916587	0.164777	0.183322	0.183631	CRN
0.939873	0.170168	0.203442	0.206962	Polycrystalline
0.954071	0.185918	0.236091	0.23058	Paracrystalline
0.926176	0.175027	0.198042	0.207559	CRN
0.936997	0.160871	0.195578	0.198517	Polycrystalline
0.998827	0.039918	0.038776	0.038863	Diamond
0.948526	0.176839	0.20873	0.211634	Paracrystalline
0.998787	0.038933	0.036998	0.037039	Diamond
0.927387	0.184418	0.202957	0.207544	CRN
0.939818	0.158027	0.193988	0.196666	Paracrystalline
0.941593	0.166902	0.194507	0.195832	Paracrystalline
0.941341	0.152933	0.189506	0.196304	Paracrystalline
0.99905	0.035871	0.035747	0.035986	Diamond
0.940922	0.159214	0.193133	0.197844	Polycrystalline
0.933044	0.161293	0.195194	0.202083	Polycrystalline
0.998948	0.039418	0.040278	0.04033	Diamond
0.939136	0.16648	0.193772	0.192907	Paracrystalline
0.943562	0.157105	0.194261	0.198106	Paracrystalline
0.93192	0.180855	0.201347	0.202394	Paracrystalline
0.998935	0.041605	0.042115	0.042437	Diamond
0.998877	0.041543	0.04094	0.04101	Diamond
0.944283	0.157605	0.192949	0.197995	Paracrystalline
0.940256	0.160918	0.194909	0.201069	Polycrystalline
0.931353	0.188371	0.209827	0.210144	CRN
0.91007	0.192402	0.220995	0.229275	CRN
0.939043	0.161152	0.195307	0.201967	Polycrystalline
0.932222	0.167668	0.195861	0.194476	Paracrystalline
0.99889	0.040636	0.039798	0.039974	Diamond
0.882418	0.215636	0.23604	0.238242	CRN
0.902773	0.188964	0.211632	0.209966	CRN
0.856906	0.199543	0.224531	0.226473	CRN
0.880089	0.200277	0.22101	0.216243	CRN
0.912767	0.200121	0.217354	0.218485	CRN
0.880175	0.194418	0.219352	0.221344	CRN
0.90142	0.185855	0.203024	0.203353	CRN
0.879218	0.206449	0.230605	0.219114	CRN
0.849785	0.179136	0.199291	0.187243	CRN
0.870151	0.198933	0.222004	0.218077	CRN
0.885924	0.202308	0.228257	0.224212	CRN
0.864052	0.213402	0.242053	0.240848	CRN
0.888103	0.184371	0.207169	0.201931	CRN
0.885395	0.212027	0.235723	0.244767	CRN
0.895677	0.190902	0.212255	0.204575	CRN
0.883351	0.199136	0.224973	0.221851	CRN
0.845705	0.213214	0.244247	0.240601	CRN
0.894986	0.178746	0.201986	0.200877	CRN
0.854306	0.203464	0.227703	0.223244	CRN
0.883281	0.190886	0.211737	0.21569	CRN
0.893808	0.198777	0.224779	0.219996	CRN
0.867963	0.198089	0.222997	0.218405	CRN
0.897559	0.207793	0.227486	0.2255	CRN
0.862284	0.201105	0.229677	0.224965	CRN
0.860047	0.200636	0.228433	0.226277	CRN
0.875522	0.192589	0.220663	0.215395	CRN
0.891538	0.209418	0.233346	0.224312	CRN
0.883784	0.207386	0.228539	0.232305	CRN
0.912503	0.184886	0.21068	0.207624	CRN
0.888796	0.204339	0.221128	0.225449	CRN
0.883861	0.198183	0.219526	0.221215	CRN
0.871478	0.203183	0.227178	0.218273	CRN
0.904763	0.202855	0.224384	0.225581	CRN
0.895948	0.199152	0.223272	0.219975	CRN
0.890555	0.195793	0.226848	0.21975	CRN
0.906669	0.182433	0.211485	0.209932	CRN
0.90642	0.19123	0.210359	0.210072	CRN
0.909494	0.189089	0.210626	0.203748	CRN
0.909141	0.213371	0.237878	0.240046	CRN
0.901398	0.199605	0.21997	0.219548	CRN
0.91441	0.183152	0.209941	0.204707	CRN
0.891102	0.189683	0.209898	0.207709	CRN
0.868059	0.204964	0.234372	0.23873	CRN
0.896906	0.181324	0.204991	0.203971	CRN
0.900009	0.183621	0.205452	0.204139	CRN
0.888106	0.192464	0.21339	0.211956	CRN
0.879694	0.210918	0.234902	0.238711	CRN
0.860406	0.186652	0.211406	0.202469	CRN
0.904715	0.182058	0.203373	0.201059	CRN
0.907751	0.127293	0.143	0.129736	CRN
0.876539	0.197668	0.224024	0.225872	CRN
0.872118	0.174449	0.193044	0.190547	CRN
0.901764	0.188261	0.211653	0.207012	CRN
0.919415	0.17998	0.200802	0.196867	CRN
0.895767	0.190058	0.206628	0.209411	CRN
0.888854	0.183371	0.207774	0.206664	CRN
0.888279	0.208902	0.232324	0.2337	CRN
0.896387	0.197996	0.220581	0.218828	CRN
0.908669	0.184699	0.206034	0.207096	CRN
0.892521	0.193168	0.21772	0.220419	CRN
0.901158	0.18973	0.210409	0.205397	CRN
0.912775	0.181543	0.205726	0.210022	CRN
0.906067	0.202871	0.228755	0.233542	CRN
0.889159	0.193855	0.217128	0.215044	CRN
0.907921	0.179402	0.200981	0.196535	CRN
0.855023	0.184089	0.209889	0.207521	CRN
0.907651	0.18523	0.204397	0.206919	CRN
0.894592	0.201558	0.225108	0.225928	CRN
0.912186	0.172214	0.192496	0.190183	CRN
0.854961	0.190902	0.211787	0.20934	CRN
0.915353	0.186089	0.20311	0.205643	CRN
0.917994	0.180277	0.2015	0.199357	CRN
0.911915	0.175371	0.18934	0.191186	CRN
0.900213	0.190808	0.21494	0.212007	CRN
0.901838	0.181246	0.200706	0.19972	CRN
0.903412	0.176527	0.193942	0.198244	CRN
0.877329	0.199449	0.226486	0.221446	CRN
0.879619	0.210074	0.233903	0.23615	CRN
0.901149	0.197074	0.219797	0.224935	CRN
0.909432	0.196761	0.219523	0.215131	CRN
0.90926	0.183464	0.200842	0.20048	CRN
0.916023	0.195371	0.216563	0.213471	CRN
0.900076	0.182574	0.203662	0.201065	CRN
0.919179	0.183621	0.202486	0.200015	CRN
0.910379	0.191339	0.212559	0.215327	CRN
0.881808	0.19723	0.220061	0.219248	CRN
0.905247	0.18623	0.207922	0.218308	CRN
0.870528	0.192402	0.215347	0.2148	CRN
0.925986	0.174464	0.196236	0.194086	Paracrystalline
0.894051	0.191636	0.217129	0.217688	CRN
0.877221	0.198074	0.22222	0.220912	CRN
0.861879	0.209433	0.235979	0.233203	CRN
0.91861	0.207699	0.226591	0.226883	CRN
0.89425	0.192589	0.212667	0.214526	CRN
0.918579	0.191527	0.207576	0.206561	CRN
0.8943	0.18673	0.210508	0.212094	CRN
0.901983	0.184027	0.205318	0.205869	CRN
0.912721	0.199793	0.220743	0.223415	CRN
0.877809	0.185902	0.212797	0.209633	CRN
0.940074	0.162246	0.183805	0.176365	Paracrystalline
0.902319	0.178043	0.198595	0.194594	CRN
0.901034	0.179793	0.203307	0.202338	CRN
0.916909	0.176949	0.192483	0.187276	CRN
0.924611	0.187949	0.211773	0.215008	CRN
0.917539	0.174074	0.193974	0.196437	CRN
0.898385	0.192902	0.217718	0.224941	CRN
0.912182	0.169793	0.1888	0.189836	CRN
0.910624	0.177168	0.19904	0.200724	CRN
0.927228	0.177433	0.196691	0.198693	Paracrystalline
0.923808	0.195058	0.218233	0.226234	Paracrystalline
0.910258	0.173714	0.195072	0.194789	Paracrystalline
0.906285	0.202183	0.220577	0.222046	CRN
0.890154	0.189371	0.21207	0.214422	CRN
0.905225	0.187183	0.209348	0.209577	CRN
0.91265	0.190871	0.216089	0.217462	CRN
0.943951	0.161855	0.191355	0.195419	Polycrystalline
0.940281	0.168433	0.190854	0.198448	Paracrystalline
0.9136	0.193527	0.210026	0.214392	CRN
0.871626	0.199043	0.224541	0.221456	CRN
0.908693	0.167293	0.194085	0.191678	CRN
0.912093	0.18698	0.210826	0.208908	CRN
0.909164	0.194136	0.21672	0.216468	CRN
0.930495	0.168918	0.196726	0.204607	Paracrystalline
0.923459	0.193121	0.215572	0.215902	CRN
0.927575	0.175761	0.199068	0.201426	CRN
0.906605	0.196105	0.217291	0.221017	CRN
0.999117	0.03898	0.039321	0.039268	Diamond
0.911899	0.177558	0.198714	0.199853	CRN
0.908248	0.197136	0.22514	0.223098	CRN
0.905721	0.171605	0.189901	0.191014	CRN
0.893389	0.189339	0.213862	0.215239	CRN
0.93015	0.189464	0.211946	0.213054	CRN
0.895537	0.200293	0.219875	0.223218	CRN
0.927421	0.172105	0.192042	0.192963	CRN
0.917876	0.209683	0.228597	0.231523	CRN
0.89681	0.185402	0.209954	0.212906	CRN
0.915827	0.184589	0.204773	0.207036	CRN
0.940939	0.151808	0.184328	0.184849	Paracrystalline
0.914198	0.189714	0.2112	0.208676	CRN
0.917641	0.186886	0.210358	0.216263	CRN
0.905648	0.196886	0.221065	0.222969	CRN
0.91357	0.184808	0.200765	0.19905	CRN
0.914486	0.195136	0.216167	0.21977	Paracrystalline
0.912145	0.188746	0.211759	0.215744	CRN
0.897385	0.19973	0.221836	0.227978	CRN
0.929605	0.172949	0.189851	0.189276	CRN
0.905715	0.18623	0.205203	0.205866	CRN
0.8964	0.183339	0.213465	0.21075	CRN
0.891241	0.206527	0.233269	0.231135	CRN
0.912964	0.180964	0.202422	0.207362	Paracrystalline
0.913733	0.190793	0.216557	0.213198	CRN
0.90172	0.194871	0.216418	0.221765	CRN
0.916608	0.189933	0.214385	0.214545	CRN
0.893667	0.210324	0.236176	0.237512	CRN
0.926481	0.165293	0.186509	0.185286	CRN
0.920989	0.200277	0.225506	0.225631	CRN
0.922673	0.171761	0.194774	0.203773	CRN
0.91767	0.185339	0.20294	0.206738	CRN
0.999081	0.036683	0.035575	0.035632	Diamond
0.909667	0.184746	0.210147	0.209666	CRN
0.909448	0.175902	0.19353	0.193885	CRN
0.923257	0.183339	0.209867	0.212436	CRN
0.927691	0.184824	0.206179	0.21443	Paracrystalline
0.938966	0.157808	0.179992	0.174969	Paracrystalline
0.911783	0.174605	0.195466	0.196573	CRN
0.922518	0.187246	0.207712	0.210049	CRN
0.904239	0.208339	0.24108	0.240192	CRN
0.906629	0.19723	0.216593	0.221692	CRN
0.944084	0.171293	0.20068	0.201344	Paracrystalline
0.897387	0.199168	0.223188	0.223983	CRN
0.931734	0.186043	0.208788	0.213571	CRN
0.919294	0.179027	0.210778	0.207495	Paracrystalline
0.910094	0.19148	0.211124	0.21895	CRN
0.913228	0.196808	0.221596	0.219755	CRN
0.942154	0.173855	0.203273	0.198813	Paracrystalline
0.952303	0.170543	0.204115	0.204503	Paracrystalline
0.917858	0.197339	0.234285	0.237392	CRN
0.92699	0.173152	0.196784	0.199251	CRN
0.939794	0.153183	0.184663	0.187287	Paracrystalline
0.911041	0.195011	0.220225	0.220553	CRN
0.909763	0.210636	0.234945	0.242678	CRN
0.86778	0.200011	0.223667	0.226118	CRN
0.920036	0.190449	0.211583	0.218897	Paracrystalline
0.916291	0.193136	0.213156	0.209015	CRN
0.934292	0.193699	0.226283	0.225477	Paracrystalline
0.914559	0.189371	0.216337	0.218053	CRN
0.891114	0.196761	0.222976	0.227985	CRN
0.999103	0.03598	0.03498	0.034853	Diamond
0.933453	0.186199	0.209462	0.21478	CRN
0.92756	0.175199	0.196831	0.200566	CRN
0.92534	0.17848	0.205213	0.203736	Paracrystalline
0.941202	0.183949	0.218941	0.220263	Paracrystalline
0.923404	0.183355	0.203202	0.20498	Paracrystalline
0.93593	0.205839	0.227145	0.227684	CRN
0.928362	0.19198	0.211468	0.21805	CRN
0.999185	0.030699	0.029081	0.029079	Diamond
0.909831	0.203918	0.22722	0.234096	CRN
0.929023	0.178839	0.204112	0.1951	Paracrystalline
0.923922	0.181214	0.201612	0.207142	CRN
0.944742	0.172949	0.206498	0.203824	Paracrystalline
0.909638	0.179605	0.202484	0.209604	CRN
0.863443	0.219386	0.244501	0.243163	CRN
0.865341	0.255027	0.28709	0.276843	CRN
0.842671	0.242527	0.273025	0.269495	CRN
0.827287	0.225839	0.254186	0.247113	CRN
0.882478	0.20323	0.228192	0.228325	CRN
0.884678	0.201464	0.225682	0.227693	CRN
0.855349	0.214636	0.239905	0.234895	CRN
0.899585	0.195746	0.213422	0.218398	CRN
0.83814	0.227418	0.248494	0.246826	CRN
0.895375	0.214418	0.236794	0.236409	CRN
0.871246	0.216089	0.235695	0.238005	CRN
0.874915	0.225808	0.255204	0.252558	CRN
0.877991	0.224496	0.247879	0.249199	CRN
0.878055	0.224871	0.254191	0.246021	CRN
0.892229	0.218996	0.241522	0.24458	CRN
0.905885	0.197074	0.219172	0.218011	CRN
0.844179	0.216277	0.243322	0.239511	CRN
0.852038	0.231324	0.260165	0.263838	CRN
0.881352	0.200886	0.229822	0.216129	CRN
0.875013	0.212652	0.243204	0.241656	CRN
0.857141	0.232355	0.251495	0.250504	CRN
0.892478	0.197339	0.222446	0.219894	CRN
0.876588	0.218261	0.248457	0.250712	CRN
0.842667	0.233683	0.263821	0.258326	CRN
0.917865	0.215652	0.238867	0.237815	CRN
0.885932	0.206871	0.2312	0.229581	CRN
0.868115	0.241699	0.267281	0.269597	CRN
0.88275	0.201636	0.220609	0.218793	CRN
0.851783	0.221949	0.252032	0.24906	CRN
0.838012	0.198683	0.232284	0.228155	CRN
0.881097	0.220855	0.246562	0.243744	CRN
0.883325	0.233574	0.256295	0.265147	CRN
0.872342	0.227214	0.251829	0.253649	CRN
0.892367	0.215558	0.238833	0.233584	CRN
0.868157	0.218371	0.246537	0.242401	CRN
0.863758	0.201402	0.22302	0.224301	CRN
0.868724	0.225433	0.251877	0.254729	CRN
0.874696	0.218339	0.244152	0.238035	CRN
0.899461	0.197043	0.219132	0.218767	CRN
0.866184	0.198574	0.224051	0.221853	CRN
0.864786	0.241246	0.267877	0.268364	CRN
0.884831	0.229043	0.251535	0.25211	CRN
0.879051	0.206964	0.237305	0.235504	CRN
0.871764	0.229246	0.257243	0.255641	CRN
0.893806	0.203152	0.225915	0.228802	CRN
0.866994	0.225668	0.257578	0.254741	CRN
0.863443	0.231636	0.26098	0.252995	CRN
0.88393	0.200918	0.22501	0.225399	CRN
0.880145	0.187668	0.212988	0.208336	CRN
0.88493	0.207433	0.22505	0.229111	CRN
0.865388	0.233652	0.260176	0.260348	CRN
0.896529	0.199777	0.21864	0.224412	CRN
0.881727	0.220652	0.242177	0.235144	CRN
0.859162	0.220574	0.243707	0.236384	CRN
0.870943	0.216277	0.23719	0.233958	CRN
0.897829	0.202246	0.226292	0.226926	CRN
0.882296	0.238558	0.262826	0.260401	CRN
0.901951	0.210793	0.234356	0.233986	CRN
0.895485	0.209058	0.233974	0.232416	CRN
0.868441	0.223808	0.255661	0.253451	CRN
0.88148	0.201355	0.228076	0.228214	CRN
0.887119	0.213386	0.237378	0.233607	CRN
0.914044	0.21698	0.241791	0.238261	Paracrystalline
0.905304	0.220089	0.245909	0.24386	Paracrystalline
0.888674	0.211214	0.228866	0.222672	CRN
0.897037	0.212308	0.234965	0.238684	CRN
0.868728	0.219839	0.247834	0.252292	CRN
0.880722	0.205605	0.230021	0.230485	CRN
0.884657	0.191996	0.216169	0.220626	CRN
0.861034	0.226027	0.250432	0.243226	CRN
0.89212	0.202605	0.227534	0.22611	CRN
0.881303	0.222277	0.242231	0.24144	CRN
0.882695	0.226308	0.251259	0.251904	CRN
0.902295	0.216761	0.242179	0.237016	CRN
0.879926	0.192105	0.217941	0.213457	CRN
0.864191	0.219699	0.245315	0.241773	CRN
0.880974	0.21923	0.24864	0.248256	CRN
0.914961	0.209683	0.231779	0.230792	CRN
0.874949	0.216339	0.243453	0.238143	CRN
0.88006	0.210105	0.232193	0.232439	CRN
0.8984	0.199589	0.224616	0.229794	CRN
0.888622	0.232496	0.259338	0.263438	CRN
0.871898	0.215418	0.243849	0.249334	CRN
0.867832	0.218683	0.245009	0.243296	CRN
0.875128	0.216386	0.241041	0.24487	CRN
0.886262	0.235605	0.258338	0.26052	CRN
0.882236	0.206964	0.232572	0.236944	CRN
0.897079	0.208464	0.228954	0.22673	CRN
0.867624	0.224761	0.245184	0.250956	CRN
0.895856	0.203386	0.22474	0.225703	CRN
0.893957	0.210402	0.23962	0.241873	CRN
0.878819	0.226589	0.247739	0.253661	CRN
0.91997	0.195527	0.219	0.220232	CRN
0.889616	0.207402	0.228437	0.223174	CRN
0.884745	0.202949	0.224747	0.229726	CRN
0.896032	0.219246	0.246679	0.247067	CRN
0.86643	0.223136	0.248736	0.249455	CRN
0.894945	0.19923	0.216847	0.217784	CRN
0.897963	0.200636	0.223904	0.220282	CRN
0.887764	0.20223	0.227472	0.223927	CRN
0.906308	0.214496	0.24164	0.242717	CRN
0.854234	0.222371	0.246548	0.250026	CRN
0.888384	0.190855	0.217632	0.211149	CRN
0.896869	0.214964	0.241421	0.25093	CRN
0.886472	0.218168	0.240892	0.235765	CRN
0.917737	0.207027	0.232919	0.233951	CRN
0.884098	0.230949	0.252072	0.252308	CRN
0.891929	0.205886	0.22715	0.228739	CRN
0.896794	0.207902	0.22699	0.228651	Paracrystalline
0.903646	0.222574	0.246027	0.248887	CRN
0.892017	0.207433	0.230317	0.231334	CRN
0.904777	0.207449	0.237971	0.236126	CRN
0.865939	0.230199	0.261385	0.259572	CRN
0.872186	0.210277	0.231433	0.238072	CRN
0.898595	0.204746	0.23001	0.233447	CRN
0.873859	0.224574	0.252352	0.255262	CRN
0.88951	0.221261	0.246504	0.248753	CRN
0.893664	0.203777	0.224593	0.2219	CRN
0.883541	0.219589	0.246636	0.247678	CRN
0.86495	0.215574	0.247622	0.247497	CRN
0.889552	0.21123	0.22914	0.227059	CRN
0.928532	0.160511	0.179717	0.181209	CRN
0.892412	0.204043	0.229411	0.228418	CRN
0.885122	0.211152	0.233935	0.23634	CRN
0.895531	0.220246	0.248047	0.254285	CRN
0.902505	0.211558	0.2335	0.236259	CRN
0.849614	0.225261	0.253021	0.258516	CRN
0.878983	0.197121	0.224553	0.222715	CRN
0.887335	0.195605	0.217139	0.219589	CRN
0.908563	0.203652	0.224992	0.222904	CRN
0.854969	0.238136	0.266996	0.269504	CRN
0.865186	0.199839	0.223023	0.223403	CRN
0.900672	0.197918	0.224638	0.231026	CRN
0.891546	0.220293	0.245119	0.247621	CRN
0.878583	0.205621	0.230403	0.226086	CRN
0.879275	0.217183	0.244985	0.243036	CRN
0.924043	0.18023	0.200932	0.204469	CRN
0.890971	0.213152	0.237974	0.236275	CRN
0.883018	0.216933	0.241454	0.245251	CRN
0.898444	0.196902	0.22028	0.223909	CRN
0.912757	0.210261	0.233856	0.238522	CRN
0.904218	0.215668	0.233795	0.237657	CRN
0.907868	0.213668	0.235106	0.23351	CRN
0.89097	0.204214	0.23161	0.234583	CRN
0.904889	0.203621	0.230807	0.231954	CRN
0.916087	0.19373	0.215725	0.222937	CRN
0.922459	0.205324	0.226263	0.230787	CRN
0.914583	0.198464	0.220683	0.219643	CRN
0.903302	0.209308	0.234011	0.23443	CRN
0.869468	0.221746	0.253866	0.252127	CRN
0.901179	0.212808	0.234438	0.237318	CRN
0.890529	0.226011	0.256755	0.261178	CRN
0.899941	0.192746	0.21934	0.220847	CRN
0.887111	0.216621	0.244644	0.244088	CRN
0.887329	0.204886	0.223309	0.231382	CRN
0.887012	0.206464	0.22987	0.229926	CRN
0.885734	0.217027	0.244	0.246135	CRN
0.898777	0.21023	0.239434	0.242243	CRN
0.897252	0.220621	0.251869	0.254157	CRN
0.890554	0.224527	0.252551	0.258893	CRN
0.917997	0.209574	0.23542	0.235115	CRN
0.90194	0.216058	0.240201	0.241963	CRN
0.890437	0.205652	0.227789	0.226818	CRN
0.99932	0.030996	0.029036	0.029146	Diamond
0.902523	0.201543	0.222369	0.227963	CRN
0.87448	0.213214	0.241428	0.242728	CRN
0.903356	0.22973	0.254753	0.250386	CRN
0.916432	0.216371	0.245163	0.253641	CRN
0.931371	0.190027	0.218789	0.223283	CRN
0.884079	0.226464	0.257473	0.258415	CRN
0.884377	0.227839	0.2557	0.256053	CRN
0.890759	0.21298	0.233705	0.238866	CRN
0.910312	0.218558	0.241666	0.250703	CRN
0.876256	0.233871	0.263281	0.260451	CRN
0.911365	0.185418	0.207349	0.208312	CRN
0.925175	0.200293	0.221268	0.225128	CRN
0.884405	0.223464	0.247231	0.251092	CRN
0.91461	0.204418	0.229191	0.229144	CRN
0.922657	0.211933	0.237046	0.249703	CRN
0.910521	0.202433	0.226503	0.231219	CRN
0.889937	0.231371	0.258314	0.264684	CRN
0.894217	0.209793	0.237559	0.241444	Paracrystalline
0.917516	0.204089	0.230189	0.23077	Paracrystalline
0.919709	0.205605	0.230178	0.235274	CRN
0.888399	0.208652	0.237273	0.237787	CRN
0.883129	0.221386	0.247672	0.255124	CRN
0.884934	0.230636	0.261303	0.26292	CRN
0.912558	0.216121	0.23705	0.238148	CRN
0.904633	0.224339	0.254329	0.255126	CRN
0.925298	0.192214	0.216561	0.216121	Paracrystalline
0.883079	0.234105	0.268632	0.267991	CRN
0.902976	0.219714	0.243194	0.239829	CRN
0.904299	0.195386	0.216373	0.215238	CRN
0.87287	0.226839	0.252137	0.257097	CRN
0.896247	0.221574	0.249429	0.250005	CRN
0.889039	0.242574	0.270504	0.266154	CRN
0.891765	0.218964	0.242765	0.242067	CRN
0.906755	0.204511	0.226915	0.234071	Paracrystalline
0.901363	0.216402	0.245623	0.251702	CRN
0.897683	0.193058	0.218365	0.218179	CRN
0.884891	0.174055	0.188947	0.195193	CRN
0.88319	0.174273	0.189164	0.194983	CRN
0.871463	0.173666	0.188558	0.196834	CRN
0.905043	0.159995	0.174887	0.174685	CRN
0.911146	0.159157	0.174049	0.17532	Paracrystalline
0.901761	0.159333	0.174225	0.175121	Paracrystalline
0.887198	0.171504	0.186396	0.190773	CRN
0.893102	0.167444	0.182336	0.186185	CRN
0.920505	0.152065	0.166956	0.171893	Paracrystalline
0.873014	0.167703	0.182595	0.187631	CRN
0.88319	0.174902	0.189794	0.197802	CRN
0.897063	0.169315	0.184206	0.186991	CRN
0.910283	0.15612	0.171012	0.171328	Paracrystalline
0.896802	0.173676	0.188567	0.193497	CRN
0.896165	0.167847	0.182738	0.184808	CRN
0.910913	0.168523	0.183414	0.185302	CRN
0.864571	0.182611	0.197502	0.207602	CRN
0.896328	0.169009	0.1839	0.187431	CRN
0.898848	0.16369	0.178581	0.182622	CRN
0.899368	0.175583	0.190475	0.194426	CRN
0.892706	0.169004	0.183896	0.185512	CRN
0.909914	0.161449	0.17634	0.175031	Paracrystalline
0.902414	0.161764	0.176655	0.176857	CRN
0.957965	0.125852	0.140743	0.138332	Polycrystalline
0.898075	0.163801	0.178692	0.18447	CRN
0.961335	0.130648	0.145539	0.148757	Polycrystalline
0.90105	0.165588	0.180479	0.180988	CRN
0.906056	0.179782	0.194674	0.198626	CRN
0.910339	0.167389	0.18228	0.178557	CRN
0.894845	0.167953	0.182845	0.188835	CRN
0.897588	0.163551	0.178442	0.18563	CRN
0.928503	0.151648	0.166539	0.169363	Paracrystalline
0.907818	0.157819	0.172711	0.174863	CRN
0.902004	0.160815	0.175706	0.178301	CRN
0.909138	0.163657	0.178549	0.180687	CRN
0.988926	0.089884	0.104775	0.10106	Polycrystalline
0.984399	0.110037	0.124928	0.131567	Polycrystalline
0.975583	0.101569	0.116461	0.113095	Polycrystalline
0.988131	0.089041	0.103933	0.101068	Polycrystalline
0.92549	0.153713	0.168604	0.170102	Paracrystalline
0.898195	0.168444	0.183336	0.183169	CRN
0.913013	0.158092	0.172984	0.174092	CRN
0.953254	0.122588	0.137479	0.135923	Polycrystalline
0.989437	0.091389	0.10628	0.102686	Polycrystalline
0.915612	0.157643	0.172535	0.171442	CRN
0.924711	0.157046	0.171937	0.174367	Paracrystalline
0.950401	0.127717	0.142609	0.139072	Polycrystalline
0.964732	0.108865	0.123757	0.11845	Polycrystalline
0.989184	0.085393	0.100285	0.09598	Polycrystalline
0.970522	0.114365	0.129257	0.128701	Polycrystalline
0.906735	0.165	0.179891	0.184103	CRN
0.96312	0.119555	0.134447	0.13478	Polycrystalline
0.971156	0.105152	0.120044	0.119689	Polycrystalline
0.974827	0.103995	0.118887	0.115889	Polycrystalline
0.970343	0.107435	0.122326	0.122404	Polycrystalline
0.999163	0.033273	0.048164	0.03265	Diamond
0.999166	0.03431	0.049201	0.032935	Diamond
0.933551	0.153106	0.167998	0.172497	Paracrystalline
0.923581	0.16024	0.175132	0.176677	CRN
0.929397	0.151514	0.166405	0.163728	CRN
0.991222	0.086602	0.101493	0.096951	Polycrystalline
0.989157	0.087699	0.10259	0.099688	Polycrystalline
0.988807	0.086967	0.101859	0.097347	Polycrystalline
0.923629	0.157203	0.172095	0.171946	Paracrystalline
0.988589	0.092055	0.106947	0.111771	Polycrystalline
0.926055	0.153338	0.168229	0.167488	CRN
0.973116	0.106902	0.121794	0.122441	Polycrystalline
0.959839	0.126694	0.141586	0.142281	Polycrystalline
0.975932	0.102171	0.117062	0.112812	Polycrystalline
0.998972	0.03869	0.053581	0.03789	Diamond
0.989477	0.087463	0.102354	0.099067	Polycrystalline
0.989428	0.09299	0.107882	0.113225	Polycrystalline
0.989646	0.086097	0.100988	0.097827	Polycrystalline
0.962311	0.118949	0.13384	0.13013	Polycrystalline
0.970992	0.10674	0.121632	0.115315	Polycrystalline
0.989453	0.091152	0.106044	0.103231	Polycrystalline
0.989394	0.090967	0.105859	0.110093	Polycrystalline
0.998986	0.040449	0.05534	0.040547	Diamond
0.999059	0.038865	0.053757	0.038814	Diamond
0.989768	0.090083	0.104975	0.109386	Polycrystalline
0.974472	0.112898	0.127789	0.143572	Polycrystalline
0.999371	0.034389	0.04928	0.033669	Diamond
0.988389	0.084315	0.099206	0.095427	Polycrystalline
0.988595	0.095402	0.110294	0.1167	Polycrystalline
0.98895	0.095838	0.110729	0.116576	Polycrystalline
0.989513	0.090477	0.105368	0.109825	Polycrystalline
0.989069	0.088671	0.103562	0.099031	Polycrystalline
0.952156	0.12037	0.135262	0.137195	Polycrystalline
0.971399	0.112125	0.127016	0.128872	Polycrystalline
0.967866	0.12224	0.137132	0.138068	Polycrystalline
0.989673	0.092106	0.106998	0.104425	Polycrystalline
0.97873	0.116694	0.131586	0.145614	Polycrystalline
0.989411	0.087847	0.102738	0.098396	Polycrystalline
0.954107	0.126463	0.141354	0.145017	Polycrystalline
0.99915	0.03412	0.049012	0.032775	Diamond
0.976245	0.10343	0.118322	0.113206	Polycrystalline
0.98937	0.087759	0.10265	0.099983	Polycrystalline
0.989977	0.091912	0.106803	0.113911	Polycrystalline
0.988624	0.09262	0.107512	0.111424	Polycrystalline
0.990238	0.087023	0.101914	0.097662	Polycrystalline
0.965091	0.111305	0.126197	0.127336	Polycrystalline
0.97384	0.106037	0.120928	0.122212	Polycrystalline
0.989307	0.093527	0.108419	0.11377	Polycrystalline
0.988312	0.095416	0.110308	0.120649	Polycrystalline
0.98762	0.090912	0.105803	0.102469	Polycrystalline
0.976128	0.112694	0.127586	0.128399	Polycrystalline
0.989187	0.091282	0.106174	0.110549	Polycrystalline
0.999353	0.033166	0.048058	0.032504	Diamond
0.989912	0.093018	0.10791	0.117597	Polycrystalline
0.989721	0.0925	0.107391	0.115726	Polycrystalline
0.962519	0.117611	0.132502	0.134771	Polycrystalline
0.990071	0.092565	0.107456	0.113425	Polycrystalline
0.971609	0.111	0.125891	0.139448	Polycrystalline
0.999135	0.034315	0.049206	0.03375	Diamond
0.989697	0.094611	0.109502	0.118078	Polycrystalline
0.98904	0.091551	0.106442	0.110877	Polycrystalline
0.989341	0.093407	0.108299	0.113854	Polycrystalline
0.979518	0.120273	0.135164	0.157829	Polycrystalline
0.989269	0.095088	0.109979	0.117924	Polycrystalline
0.999102	0.039666	0.054558	0.03944	Diamond
0.990247	0.090245	0.105137	0.11466	Polycrystalline
0.958952	0.123389	0.13828	0.139581	Polycrystalline
0.971289	0.118944	0.133836	0.143549	Polycrystalline
0.980168	0.104365	0.119257	0.124289	Polycrystalline
0.989792	0.086648	0.101539	0.098786	Polycrystalline
0.990441	0.088981	0.103873	0.100633	Polycrystalline
0.988622	0.0895	0.104391	0.101082	Polycrystalline
0.989551	0.087875	0.102766	0.09848	Polycrystalline
0.965147	0.117967	0.132859	0.132451	Polycrystalline
0.9991	0.036	0.050891	0.036386	Diamond
0.989069	0.086328	0.10122	0.098668	Polycrystalline
0.98897	0.095333	0.110225	0.118398	Polycrystalline
0.980673	0.109402	0.124294	0.130306	Polycrystalline
0.971157	0.110412	0.125303	0.13127	Polycrystalline
0.989863	0.08962	0.104512	0.100065	Polycrystalline
0.999129	0.038662	0.053553	0.038338	Diamond
0.989019	0.092518	0.10741	0.114191	Polycrystalline
0.976075	0.106416	0.121308	0.121866	Polycrystalline
0.990612	0.087801	0.102692	0.099735	Polycrystalline
0.991272	0.084328	0.09922	0.095642	Polycrystalline
0.989512	0.08868	0.103572	0.103121	Polycrystalline
0.980474	0.120231	0.135123	0.158642	Polycrystalline
0.990096	0.092907	0.107799	0.116087	Polycrystalline
0.990142	0.090629	0.105521	0.102229	Polycrystalline
0.988864	0.088801	0.103692	0.104753	Polycrystalline
0.989634	0.095296	0.110187	0.119096	Polycrystalline
0.99041	0.090375	0.105266	0.103879	Polycrystalline
0.990031	0.09125	0.106141	0.102688	Polycrystalline
0.98006	0.116777	0.131669	0.136119	Polycrystalline
0.989471	0.090514	0.105405	0.113101	Polycrystalline
0.991044	0.086352	0.101243	0.100602	Polycrystalline
0.989519	0.090828	0.10572	0.11197	Polycrystalline
0.973025	0.114032	0.128924	0.146724	Polycrystalline
0.987694	0.086773	0.101664	0.101163	Polycrystalline
0.999131	0.039338	0.054229	0.039721	Diamond
0.960627	0.121602	0.136493	0.142014	Polycrystalline
0.989617	0.093541	0.108433	0.116031	Polycrystalline
0.989271	0.090565	0.105456	0.112567	Polycrystalline
0.999145	0.037379	0.052271	0.037905	Diamond
0.973499	0.115555	0.130447	0.147528	Polycrystalline
0.990098	0.095208	0.1101	0.119061	Polycrystalline
0.987787	0.089713	0.104604	0.103051	Polycrystalline
0.974993	0.113898	0.128789	0.14524	Polycrystalline
0.989247	0.093824	0.108715	0.116808	Polycrystalline
0.989554	0.091597	0.106488	0.106145	Polycrystalline
0.999157	0.036134	0.051025	0.036306	Diamond
0.989614	0.091328	0.10622	0.113903	Polycrystalline
0.978404	0.123495	0.138387	0.160203	Polycrystalline
0.978776	0.114773	0.129664	0.130632	Polycrystalline
0.989106	0.094745	0.109637	0.11796	Polycrystalline
0.980976	0.121194	0.136086	0.157984	Polycrystalline
0.989584	0.092305	0.107197	0.115406	Polycrystalline
0.990457	0.090282	0.105174	0.114386	Polycrystalline
0.98916	0.090889	0.10578	0.112906	Polycrystalline
0.978296	0.109134	0.124025	0.123306	Polycrystalline
0.98774	0.090375	0.105266	0.106007	Polycrystalline
0.988777	0.093634	0.108525	0.114609	Polycrystalline
0.98816	0.092203	0.107095	0.104655	Polycrystalline
0.987146	0.09662	0.111512	0.112302	Polycrystalline
0.999309	0.034342	0.049234	0.03414	Diamond
0.974452	0.118569	0.133461	0.144714	Polycrystalline
0.87489	0.196842	0.211734	0.220206	CRN
0.896941	0.182787	0.197678	0.198766	Paracrystalline
0.900127	0.179125	0.194016	0.193316	CRN
0.898432	0.170245	0.185137	0.188812	Paracrystalline
0.871803	0.188393	0.203285	0.214476	CRN
0.905106	0.175833	0.190725	0.190722	CRN
0.898612	0.184477	0.199368	0.201635	CRN
0.906749	0.171963	0.186854	0.191073	CRN
0.886263	0.188815	0.203706	0.206037	CRN
0.902948	0.173727	0.188618	0.194839	CRN
0.898772	0.172088	0.186979	0.190411	CRN
0.883233	0.181287	0.196178	0.201187	CRN
0.892782	0.169569	0.184461	0.189467	CRN
0.888057	0.179842	0.194734	0.199766	CRN
0.894826	0.18319	0.198081	0.204537	CRN
0.90497	0.169912	0.184803	0.184769	CRN
0.888619	0.177907	0.192799	0.195496	CRN
0.890447	0.17418	0.189072	0.189629	CRN
0.900838	0.178518	0.19341	0.196223	CRN
0.886094	0.172162	0.187053	0.188561	CRN
0.889146	0.175319	0.190211	0.195076	CRN
0.900055	0.181713	0.196604	0.198881	CRN
0.898561	0.181981	0.196873	0.20045	CRN
0.906469	0.180995	0.195887	0.196871	CRN
0.888342	0.183143	0.198035	0.204187	CRN
0.89399	0.186787	0.201678	0.201567	CRN
0.885063	0.175509	0.1904	0.197438	Paracrystalline
0.894659	0.183393	0.198285	0.203864	CRN
0.885679	0.174588	0.189479	0.194202	CRN
0.886732	0.17881	0.193701	0.198861	CRN
0.897943	0.179245	0.194137	0.195705	CRN
0.913164	0.176546	0.191437	0.190045	CRN
0.884404	0.183713	0.198604	0.203627	CRN
0.883166	0.169254	0.184146	0.187954	CRN
0.893873	0.170166	0.185058	0.18838	CRN
0.885998	0.169495	0.184387	0.19185	CRN
0.904872	0.181486	0.196377	0.196988	CRN
0.89842	0.167764	0.182655	0.188441	CRN
0.912381	0.165375	0.180266	0.182295	CRN
0.92271	0.1605	0.175391	0.178613	CRN
0.889183	0.183537	0.198428	0.203719	CRN
0.926494	0.161819	0.176711	0.178367	Paracrystalline
0.916786	0.175671	0.190562	0.19164	Paracrystalline
0.89829	0.172111	0.187002	0.189609	CRN
0.915155	0.162472	0.177363	0.18167	CRN
0.915031	0.165338	0.180229	0.181268	CRN
0.908174	0.182273	0.197164	0.20173	CRN
0.912751	0.169912	0.184803	0.185517	CRN
0.904654	0.17912	0.194012	0.1978	CRN
0.928044	0.163805	0.178697	0.181473	Paracrystalline
0.904277	0.180953	0.195845	0.19839	CRN
0.907264	0.164611	0.179502	0.18415	CRN
0.920448	0.160051	0.174942	0.178146	CRN
0.903962	0.173953	0.188845	0.195667	CRN
0.913881	0.162514	0.177405	0.182714	Paracrystalline
0.904658	0.161884	0.176775	0.178988	CRN
0.909157	0.164115	0.179007	0.180517	Paracrystalline
0.912649	0.16318	0.178072	0.176441	CRN
0.910832	0.177694	0.192586	0.195728	CRN
0.98954	0.086004	0.100896	0.098119	Polycrystalline
0.903906	0.180477	0.195368	0.19902	CRN
0.895033	0.17518	0.190072	0.194708	CRN
0.919837	0.163347	0.178238	0.183817	CRN
0.922328	0.163875	0.178766	0.181418	CRN
0.897484	0.17368	0.188572	0.193981	CRN
0.913989	0.168671	0.183562	0.187836	Paracrystalline
0.907661	0.168912	0.183803	0.187759	CRN
0.933475	0.163129	0.178021	0.18167	Paracrystalline
0.918803	0.163801	0.178692	0.184717	Paracrystalline
0.91159	0.172222	0.187113	0.189167	CRN
0.924975	0.156671	0.171562	0.172579	Paracrystalline
0.921251	0.16806	0.182951	0.18548	CRN
0.924609	0.155273	0.170164	0.169945	CRN
0.919145	0.167967	0.182859	0.187958	CRN
0.923936	0.157458	0.17235	0.173956	CRN
0.910649	0.16681	0.181701	0.186968	Paracrystalline
0.928495	0.149078	0.16397	0.166112	Paracrystalline
0.918321	0.17081	0.185701	0.188164	CRN
0.929903	0.16118	0.176072	0.178222	CRN
0.930556	0.156148	0.171039	0.172921	Paracrystalline
0.930532	0.164287	0.179178	0.181196	CRN
0.920602	0.162254	0.177146	0.181929	CRN
0.928046	0.16356	0.178451	0.179435	Paracrystalline
0.907636	0.174115	0.189007	0.1939	CRN
0.916669	0.171398	0.186289	0.188047	CRN
0.944476	0.144088	0.158979	0.159721	Paracrystalline
0.910573	0.165676	0.180567	0.183095	CRN
0.99907	0.038407	0.053299	0.037498	Diamond
0.93161	0.154759	0.16965	0.174187	Paracrystalline
0.928531	0.159592	0.174484	0.179299	Paracrystalline
0.924813	0.168921	0.183812	0.185497	CRN
0.989977	0.084865	0.099757	0.097175	Polycrystalline
0.948401	0.141305	0.156197	0.159824	Paracrystalline
0.956265	0.134889	0.14978	0.153801	Polycrystalline
0.989744	0.094532	0.109424	0.115275	Polycrystalline
0.988215	0.093301	0.108192	0.11946	Polycrystalline
0.97411	0.113444	0.128336	0.128362	Polycrystalline
0.926124	0.165995	0.180887	0.188309	CRN
0.931705	0.157231	0.172123	0.174448	Paracrystalline
0.989698	0.085884	0.100775	0.096376	Polycrystalline
0.924789	0.160143	0.175035	0.178892	CRN
0.93119	0.157412	0.172303	0.177129	Paracrystalline
0.989389	0.077727	0.092618	0.087844	Polycrystalline
0.92054	0.167546	0.182437	0.1813	CRN
0.918606	0.173898	0.188789	0.192112	CRN
0.920901	0.168977	0.183868	0.186526	Paracrystalline
0.962545	0.119421	0.134312	0.13632	Polycrystalline
0.91904	0.16606	0.180951	0.181733	CRN
0.955171	0.131051	0.145942	0.146789	Paracrystalline
0.966488	0.120588	0.135479	0.137429	Polycrystalline
0.933825	0.160643	0.175535	0.178634	Paracrystalline
0.959054	0.144055	0.158947	0.168556	Polycrystalline
0.94073	0.157842	0.172734	0.180316	Paracrystalline
0.989904	0.090967	0.105859	0.114917	Polycrystalline
0.926901	0.165074	0.179965	0.185856	CRN
0.9519	0.146199	0.16109	0.16452	Paracrystalline
0.959099	0.126713	0.141604	0.146211	Polycrystalline
0.943342	0.148495	0.163387	0.166095	Paracrystalline
0.942798	0.147143	0.162035	0.165684	Paracrystalline
0.93511	0.162648	0.177539	0.180357	Paracrystalline
0.948841	0.140926	0.155817	0.160512	Paracrystalline
0.989847	0.090338	0.105229	0.104514	Polycrystalline
0.960747	0.132352	0.147243	0.150881	Polycrystalline
0.927883	0.169375	0.184266	0.188342	Paracrystalline
0.929374	0.164639	0.17953	0.181234	Paracrystalline
0.930241	0.161532	0.176424	0.182234	CRN
0.989697	0.088773	0.103664	0.110747	Polycrystalline
0.951016	0.14687	0.161762	0.167811	Paracrystalline
0.981717	0.121856	0.136748	0.159246	Polycrystalline
0.96443	0.114069	0.128961	0.131583	Polycrystalline
0.958677	0.132625	0.147516	0.14655	Polycrystalline
0.925009	0.165402	0.180294	0.181713	CRN
0.952973	0.141754	0.156646	0.159872	Polycrystalline
0.978282	0.103537	0.118428	0.115659	Polycrystalline
0.979817	0.118	0.132891	0.141177	Polycrystalline
0.964822	0.123676	0.138567	0.142567	Polycrystalline
0.979048	0.12019	0.135081	0.157975	Polycrystalline
0.989691	0.092065	0.106956	0.115943	Polycrystalline
0.999117	0.040463	0.055354	0.041031	Diamond
0.969931	0.12269	0.137581	0.144092	Polycrystalline
0.919085	0.173537	0.188428	0.192594	CRN
0.988704	0.090514	0.105405	0.104323	Polycrystalline
0.929403	0.158421	0.173312	0.177352	CRN
0.989267	0.091389	0.10628	0.11289	Polycrystalline
0.950517	0.149037	0.163928	0.172141	Paracrystalline
0.940389	0.151319	0.166211	0.166457	Paracrystalline
0.96902	0.126629	0.141521	0.151306	Polycrystalline
0.955845	0.133472	0.148363	0.152662	Polycrystalline
0.966329	0.121754	0.136646	0.148564	Polycrystalline
0.990623	0.08443	0.099322	0.099077	Polycrystalline
0.978109	0.116333	0.131225	0.138577	Polycrystalline
0.934607	0.155907	0.170799	0.176522	CRN
0.940042	0.154629	0.169521	0.171474	Paracrystalline
0.935616	0.149296	0.164187	0.165751	Paracrystalline
0.989202	0.092111	0.107002	0.11544	Polycrystalline
0.959669	0.132176	0.147067	0.152835	Polycrystalline
0.987951	0.088069	0.102961	0.101592	Polycrystalline
0.988825	0.088361	0.103252	0.102553	Polycrystalline
0.968302	0.131773	0.146664	0.154054	Polycrystalline
0.988397	0.097815	0.112706	0.123037	Polycrystalline
0.979093	0.110139	0.12503	0.127516	Polycrystalline
0.988457	0.092615	0.107507	0.108193	Polycrystalline
0.967842	0.125236	0.140127	0.144812	Polycrystalline
0.970883	0.113949	0.12884	0.131548	Polycrystalline
0.989593	0.094379	0.109271	0.117527	Polycrystalline
0.989981	0.092231	0.107123	0.115311	Polycrystalline
0.988251	0.09669	0.111581	0.125227	Polycrystalline
0.966422	0.123736	0.138627	0.138463	Polycrystalline
0.944971	0.138856	0.153748	0.161523	Polycrystalline
0.989219	0.094014	0.108905	0.116588	Polycrystalline
0.990122	0.088078	0.10297	0.101885	Polycrystalline
0.990054	0.093926	0.108817	0.117879	Polycrystalline
0.989912	0.09056	0.105451	0.104342	Polycrystalline
0.970912	0.127162	0.142053	0.159107	Polycrystalline
0.974314	0.114944	0.129836	0.139354	Polycrystalline
0.968109	0.116458	0.13135	0.138144	Polycrystalline
0.989893	0.091657	0.106549	0.106115	Polycrystalline
0.998977	0.036643	0.051535	0.036365	Diamond
0.989461	0.094671	0.109562	0.117608	Polycrystalline
0.977877	0.132708	0.1476	0.176605	Polycrystalline
0.990252	0.091296	0.106187	0.115148	Polycrystalline
0.979053	0.126291	0.141183	0.161303	Polycrystalline
0.979728	0.123106	0.137998	0.160223	Polycrystalline
0.957235	0.145852	0.160743	0.170252	Polycrystalline
0.972069	0.120467	0.135359	0.142199	Polycrystalline
0.998896	0.039773	0.054664	0.039274	Diamond
0.978204	0.117139	0.13203	0.133292	Polycrystalline
0.989412	0.093097	0.107988	0.116342	Polycrystalline
0.971112	0.128759	0.14365	0.161128	Polycrystalline
0.987451	0.090041	0.104933	0.103575	Polycrystalline
0.987587	0.092074	0.106965	0.108069	Polycrystalline
0.980971	0.124541	0.139433	0.162299	Polycrystalline
0.989089	0.093342	0.108234	0.11557	Polycrystalline
0.960599	0.138671	0.153562	0.163486	Polycrystalline
0.989703	0.090588	0.105479	0.112677	Polycrystalline
0.989931	0.090986	0.105877	0.1055	Polycrystalline
0.988636	0.099583	0.114475	0.128251	Polycrystalline
0.990141	0.088898	0.103789	0.110407	Polycrystalline
0.998982	0.038815	0.053706	0.038659	Diamond
0.987005	0.093884	0.108775	0.109688	Polycrystalline
0.866205	0.206745	0.221637	0.232406	CRN
0.862376	0.202602	0.217493	0.229878	CRN
0.86496	0.193185	0.208076	0.214414	CRN
0.87417	0.198032	0.212924	0.218433	CRN
0.881183	0.200815	0.215706	0.221271	CRN
0.871823	0.188305	0.203197	0.211055	CRN
0.876114	0.19193	0.206822	0.215315	CRN
0.886556	0.192995	0.207887	0.211765	CRN
0.872906	0.195981	0.210873	0.21821	CRN
0.88974	0.193597	0.208488	0.212959	CRN
0.897657	0.196504	0.211396	0.216976	CRN
0.878335	0.195912	0.210803	0.220808	CRN
0.885764	0.198495	0.213387	0.219471	CRN
0.89226	0.184828	0.19972	0.202877	CRN
0.877793	0.202481	0.217373	0.229739	CRN
0.859737	0.202611	0.217502	0.224117	CRN
0.881569	0.188963	0.203854	0.211174	CRN
0.894001	0.203152	0.218044	0.226635	CRN
0.880848	0.1975	0.212391	0.217901	CRN
0.880899	0.190902	0.205794	0.210458	CRN
0.887829	0.191194	0.206086	0.21236	CRN
0.886126	0.180143	0.195035	0.202735	CRN
0.888342	0.189259	0.20415	0.206952	CRN
0.899387	0.191199	0.20609	0.215296	CRN
0.883397	0.181602	0.196493	0.19714	CRN
0.878414	0.191259	0.20615	0.214199	CRN
0.879811	0.198139	0.21303	0.220495	CRN
0.901624	0.184588	0.199479	0.207213	CRN
0.88186	0.184412	0.199303	0.201459	CRN
0.877404	0.197134	0.212025	0.219118	CRN
0.897402	0.193615	0.208507	0.213972	CRN
0.892152	0.186453	0.201345	0.208357	CRN
0.892289	0.188907	0.203799	0.207159	CRN
0.877895	0.201875	0.216766	0.220552	CRN
0.903081	0.175273	0.190164	0.191388	CRN
0.89396	0.197777	0.212669	0.218139	CRN
0.8802	0.197273	0.212164	0.218915	CRN
0.886691	0.192037	0.206928	0.212506	CRN
0.909984	0.185477	0.200368	0.205609	CRN
0.900544	0.181722	0.196613	0.206538	CRN
0.899106	0.178527	0.193419	0.198201	CRN
0.891005	0.192416	0.207308	0.212384	CRN
0.911716	0.174449	0.18934	0.197378	Paracrystalline
0.918624	0.169115	0.184007	0.183446	CRN
0.89839	0.192977	0.207868	0.215233	CRN
0.894112	0.187393	0.202285	0.207025	CRN
0.909104	0.176509	0.1914	0.201907	CRN
0.901967	0.182069	0.196961	0.202611	CRN
0.912645	0.183902	0.198794	0.203832	CRN
0.899991	0.188995	0.203887	0.206065	CRN
0.880241	0.191009	0.2059	0.212721	CRN
0.892688	0.190402	0.205294	0.210453	CRN
0.914283	0.180092	0.194984	0.198109	CRN
0.893652	0.181222	0.196113	0.199905	Paracrystalline
0.897896	0.191273	0.206164	0.212971	CRN
0.892678	0.188051	0.202942	0.210487	CRN
0.897329	0.186736	0.201627	0.206168	CRN
0.899991	0.18844	0.203331	0.206575	CRN
0.896806	0.19168	0.206572	0.210048	CRN
0.900195	0.196379	0.211271	0.217595	CRN
0.899944	0.184694	0.199586	0.20421	CRN
0.89025	0.184634	0.199525	0.205678	CRN
0.908088	0.178194	0.193086	0.197754	CRN
0.894669	0.193051	0.207942	0.213904	CRN
0.905549	0.190273	0.205164	0.212074	CRN
0.912602	0.180504	0.195396	0.197912	CRN
0.903142	0.179875	0.194766	0.199254	CRN
0.894824	0.180078	0.19497	0.195786	CRN
0.902666	0.184139	0.19903	0.202221	CRN
0.919055	0.175597	0.190488	0.194428	CRN
0.910123	0.177615	0.192507	0.193353	CRN
0.907886	0.184467	0.199359	0.204967	CRN
0.911767	0.176231	0.191123	0.196884	CRN
0.906044	0.1835	0.198391	0.205509	CRN
0.900697	0.185009	0.1999	0.202055	CRN
0.907207	0.175537	0.190428	0.195896	CRN
0.907497	0.18306	0.197951	0.199609	CRN
0.908569	0.174602	0.189493	0.192744	CRN
0.927208	0.175606	0.190498	0.19212	Paracrystalline
0.906505	0.186523	0.201414	0.207771	CRN
0.91666	0.186444	0.201336	0.206978	CRN
0.887883	0.20056	0.215451	0.222701	CRN
0.907022	0.171185	0.186076	0.191436	CRN
0.91461	0.169791	0.184683	0.18617	CRN
0.906161	0.182569	0.197461	0.200372	CRN
0.910345	0.184	0.198891	0.205775	CRN
0.907617	0.186639	0.20153	0.212753	CRN
0.908271	0.178541	0.193433	0.196114	CRN
0.900183	0.179301	0.194192	0.201358	CRN
0.915342	0.174069	0.188961	0.191313	CRN
0.906329	0.183065	0.197956	0.201899	CRN
0.919225	0.180092	0.194984	0.198745	CRN
0.909042	0.184898	0.199789	0.210962	CRN
0.900654	0.183143	0.198035	0.204465	CRN
0.909861	0.179264	0.194155	0.195883	CRN
0.91014	0.184375	0.199266	0.20784	CRN
0.906639	0.187527	0.202419	0.211353	CRN
0.960026	0.146963	0.161854	0.167949	Polycrystalline
0.921267	0.180324	0.195215	0.201518	CRN
0.915585	0.180694	0.195586	0.200634	CRN
0.91921	0.172328	0.18722	0.189357	CRN
0.903915	0.173291	0.188183	0.192944	CRN
0.927572	0.168389	0.18328	0.188439	Paracrystalline
0.922449	0.172412	0.187303	0.193868	CRN
0.909872	0.18843	0.203322	0.212613	CRN
0.915954	0.174852	0.189743	0.192179	CRN
0.916754	0.178713	0.193604	0.198494	CRN
0.910456	0.183129	0.198021	0.208348	CRN
0.921137	0.165305	0.180197	0.18424	CRN
0.917158	0.174083	0.188975	0.192909	CRN
0.904829	0.188514	0.203405	0.213039	CRN
0.923151	0.170597	0.185488	0.186571	CRN
0.920049	0.179736	0.194627	0.202188	CRN
0.911163	0.19275	0.207641	0.215206	CRN
0.903964	0.181217	0.196109	0.201694	CRN
0.916409	0.180838	0.195729	0.202193	CRN
0.918102	0.17587	0.190762	0.196317	CRN
0.937902	0.176083	0.190975	0.196785	Paracrystalline
0.914061	0.172402	0.187294	0.190961	CRN
0.921915	0.175097	0.189988	0.196661	CRN
0.917988	0.17949	0.194382	0.199042	CRN
0.907065	0.181227	0.196118	0.201214	CRN
0.924567	0.172125	0.187016	0.190579	CRN
0.91428	0.181643	0.196535	0.204725	CRN
0.920858	0.180898	0.195789	0.204452	CRN
0.910634	0.185768	0.20066	0.210447	CRN
0.915776	0.179296	0.194187	0.200517	CRN
0.92853	0.157801	0.172692	0.175476	Paracrystalline
0.91133	0.185527	0.200419	0.209464	CRN
0.926535	0.170902	0.185794	0.18713	CRN
0.926191	0.172731	0.187623	0.19115	CRN
0.921408	0.169717	0.184609	0.189286	CRN
0.923227	0.175958	0.19085	0.193648	CRN
0.923573	0.174597	0.189488	0.194998	CRN
0.915091	0.172995	0.187887	0.187873	CRN
0.913054	0.17718	0.192072	0.200352	CRN
0.928334	0.170569	0.185461	0.191069	CRN
0.910527	0.190495	0.205387	0.211777	CRN
0.923209	0.168541	0.183433	0.190478	CRN
0.921834	0.173051	0.187942	0.19463	CRN
0.926249	0.177777	0.192669	0.199899	CRN
0.918641	0.178592	0.193484	0.201267	CRN
0.917916	0.177782	0.192674	0.195442	Paracrystalline
0.918792	0.17562	0.190512	0.195402	CRN
0.91451	0.184815	0.199706	0.208274	CRN
0.913011	0.186324	0.201215	0.213314	CRN
0.988203	0.091389	0.10628	0.107002	Polycrystalline
0.9493	0.150551	0.165442	0.172239	Paracrystalline
0.929157	0.167926	0.182817	0.190716	CRN
0.919079	0.184416	0.199308	0.206384	CRN
0.927573	0.174902	0.189794	0.194222	Paracrystalline
0.927451	0.178916	0.193808	0.204814	CRN
0.932248	0.175412	0.190303	0.195629	Paracrystalline
0.927622	0.17249	0.187382	0.192398	CRN
0.922575	0.181509	0.1964	0.20463	CRN
0.922228	0.175676	0.190567	0.197208	CRN
0.910642	0.184467	0.199359	0.204806	CRN
0.920382	0.181194	0.196086	0.202603	CRN
0.932132	0.172916	0.187808	0.193437	Paracrystalline
0.923184	0.173578	0.18847	0.192899	CRN
0.933105	0.171634	0.186525	0.19153	CRN
0.928864	0.167819	0.182711	0.188086	CRN
0.920143	0.184981	0.199873	0.203729	CRN
0.928761	0.179527	0.194419	0.204006	Paracrystalline
0.91497	0.180222	0.195113	0.203505	CRN
0.923639	0.188051	0.202942	0.208436	CRN
0.923347	0.189115	0.204007	0.214776	CRN
0.932727	0.17456	0.189451	0.197866	Paracrystalline
0.911544	0.179203	0.194095	0.200725	Paracrystalline
0.93982	0.162199	0.17709	0.183658	Paracrystalline
0.924427	0.178597	0.193488	0.201565	Paracrystalline
0.93046	0.181541	0.196433	0.203333	CRN
0.919776	0.175995	0.190887	0.197999	Paracrystalline
0.919465	0.178685	0.193576	0.201569	CRN
0.936205	0.180986	0.195877	0.205665	Paracrystalline
0.92773	0.194194	0.209086	0.222309	CRN
0.931974	0.172162	0.187053	0.193019	Paracrystalline
0.95352	0.143611	0.158502	0.164688	Polycrystalline
0.952709	0.158416	0.173308	0.178677	Paracrystalline
0.923594	0.179097	0.193988	0.201119	CRN
0.925673	0.185768	0.20066	0.208798	CRN
0.917717	0.19644	0.211331	0.221375	CRN
0.925596	0.180458	0.19535	0.20129	CRN
0.916551	0.178569	0.193461	0.199314	CRN
0.933205	0.170606	0.185498	0.18822	CRN
0.934663	0.171713	0.186604	0.192319	Paracrystalline
0.928047	0.177953	0.192845	0.201345	CRN
0.930675	0.183842	0.198734	0.210615	Paracrystalline
0.965422	0.135995	0.150887	0.155175	Polycrystalline
0.917269	0.195375	0.210266	0.21993	Paracrystalline
0.913985	0.189893	0.204785	0.210556	CRN
0.932904	0.18169	0.196581	0.202091	CRN
0.915076	0.196935	0.211826	0.222352	CRN
0.918837	0.193319	0.208211	0.215959	CRN
0.938013	0.177051	0.191942	0.197984	Paracrystalline
0.98901	0.093129	0.108021	0.107795	Polycrystalline
0.917074	0.182504	0.197396	0.203608	CRN
0.921989	0.18025	0.195141	0.20149	CRN
0.998981	0.039185	0.054076	0.039138	Diamond
0.921081	0.188467	0.203359	0.211003	CRN
0.872067	0.225592	0.240484	0.253753	CRN
0.858449	0.240023	0.254914	0.26726	CRN
0.873425	0.206231	0.221123	0.226792	CRN
0.866645	0.216893	0.231785	0.243188	CRN
0.879858	0.22199	0.236882	0.247915	CRN
0.865842	0.232852	0.247743	0.257567	CRN
0.869383	0.213736	0.228627	0.233879	CRN
0.843291	0.221176	0.236067	0.245254	CRN
0.849293	0.224208	0.2391	0.250144	CRN
0.864135	0.21894	0.233831	0.245253	CRN
0.86445	0.212231	0.227123	0.236079	CRN
0.867819	0.216926	0.231817	0.23781	CRN
0.867003	0.215453	0.230345	0.240693	CRN
0.892823	0.216574	0.231465	0.240417	CRN
0.88616	0.214389	0.22928	0.239535	CRN
0.863059	0.207143	0.222035	0.231713	CRN
0.872253	0.219754	0.234646	0.245633	CRN
0.882657	0.212449	0.22734	0.235399	CRN
0.861958	0.216291	0.231183	0.245532	CRN
0.878954	0.215291	0.230183	0.243962	CRN
0.868851	0.223828	0.23872	0.246304	CRN
0.852579	0.22374	0.238632	0.253754	CRN
0.88893	0.207115	0.222007	0.231942	CRN
0.869204	0.218194	0.233086	0.246791	CRN
0.879308	0.205791	0.220683	0.228004	CRN
0.888092	0.212551	0.227442	0.237987	CRN
0.877095	0.219102	0.233993	0.241948	CRN
0.884691	0.212231	0.227123	0.235851	CRN
0.880788	0.212981	0.227873	0.237155	CRN
0.897266	0.207037	0.221928	0.232908	CRN
0.884863	0.208004	0.222896	0.233823	CRN
0.865343	0.223148	0.238039	0.244854	CRN
0.877861	0.205953	0.220845	0.228034	CRN
0.860022	0.215088	0.229979	0.238326	CRN
0.881063	0.217041	0.231933	0.245612	CRN
0.883337	0.211643	0.226535	0.23536	CRN
0.872155	0.210801	0.225692	0.232923	CRN
0.875346	0.215102	0.229993	0.242907	CRN
0.872375	0.203625	0.218516	0.22706	CRN
0.880568	0.209	0.223891	0.230729	CRN
0.889444	0.218639	0.23353	0.241693	CRN
0.887391	0.213014	0.227905	0.235802	CRN
0.877326	0.206847	0.221738	0.229963	CRN
0.88348	0.20831	0.223201	0.228883	CRN
0.887525	0.210666	0.225558	0.234197	CRN
0.877823	0.203014	0.217905	0.226324	CRN
0.879454	0.216097	0.230988	0.245066	CRN
0.882721	0.213217	0.228109	0.242901	CRN
0.872685	0.215259	0.23015	0.242311	CRN
0.87563	0.204412	0.219303	0.229906	CRN
0.882803	0.209727	0.224618	0.232017	CRN
0.888217	0.20624	0.221132	0.230493	CRN
0.898508	0.18769	0.202581	0.206797	CRN
0.880257	0.1985	0.213391	0.218466	CRN
0.890658	0.201328	0.21622	0.22163	CRN
0.89335	0.20924	0.224132	0.229889	CRN
0.882192	0.208379	0.223271	0.230271	CRN
0.890003	0.196889	0.21178	0.225445	CRN
0.899514	0.197426	0.212317	0.224489	CRN
0.907787	0.199139	0.21403	0.219982	CRN
0.886629	0.212421	0.227312	0.236714	CRN
0.875963	0.208875	0.223766	0.233263	CRN
0.891136	0.211875	0.226766	0.237983	CRN
0.893041	0.202009	0.2169	0.224327	CRN
0.895138	0.20981	0.224701	0.233243	CRN
0.902477	0.195356	0.210248	0.214106	CRN
0.89882	0.200662	0.215553	0.227006	CRN
0.885499	0.217472	0.232363	0.243571	CRN
0.890605	0.198745	0.213637	0.225853	CRN
0.881154	0.20862	0.223512	0.233654	CRN
0.883512	0.203032	0.217924	0.225297	CRN
0.870997	0.212213	0.227104	0.236347	CRN
0.876801	0.211315	0.226206	0.235366	CRN
0.89798	0.201222	0.216113	0.223448	CRN
0.894955	0.198268	0.21316	0.222209	CRN
0.895073	0.20269	0.217581	0.223617	CRN
0.887646	0.209884	0.224775	0.232793	CRN
0.898351	0.214602	0.229493	0.237505	CRN
0.899864	0.201416	0.216308	0.226936	CRN
0.884559	0.21444	0.229331	0.243695	CRN
0.896955	0.207041	0.221933	0.229116	CRN
0.904277	0.191185	0.206076	0.215729	CRN
0.89823	0.19831	0.213201	0.224344	CRN
0.893391	0.199916	0.214808	0.22467	CRN
0.885504	0.185213	0.200104	0.206004	CRN
0.888157	0.205301	0.220192	0.226729	CRN
0.89596	0.217481	0.232373	0.242027	CRN
0.901891	0.196004	0.210896	0.217008	CRN
0.889618	0.207111	0.222002	0.2296	CRN
0.884989	0.200333	0.215225	0.223227	CRN
0.901326	0.200004	0.214896	0.224518	CRN
0.894857	0.196277	0.211169	0.217456	CRN
0.894847	0.189958	0.20485	0.212559	CRN
0.899282	0.19406	0.208951	0.214127	CRN
0.887025	0.212324	0.227215	0.238184	CRN
0.896346	0.201088	0.215979	0.226865	CRN
0.895747	0.204787	0.219678	0.229642	CRN
0.90059	0.203838	0.218729	0.229298	CRN
0.901719	0.198805	0.213697	0.222868	CRN
0.891709	0.208379	0.223271	0.232989	CRN
0.888789	0.21481	0.229701	0.236853	CRN
0.89487	0.204236	0.219127	0.224931	CRN
0.903668	0.197143	0.212035	0.219525	CRN
0.901965	0.196162	0.211053	0.216447	CRN
0.895232	0.212819	0.227711	0.236832	CRN
0.891504	0.205907	0.220799	0.230295	CRN
0.902576	0.200578	0.21547	0.224096	CRN
0.894811	0.201833	0.216725	0.225925	CRN
0.908982	0.202213	0.217104	0.225668	CRN
0.894987	0.206342	0.221234	0.230475	CRN
0.911509	0.204671	0.219562	0.226805	CRN
0.907355	0.208245	0.223137	0.229237	CRN
0.888543	0.217143	0.232035	0.243991	CRN
0.906503	0.196953	0.211845	0.223381	CRN
0.899945	0.192231	0.207123	0.21118	CRN
0.906166	0.196217	0.211109	0.224075	CRN
0.889482	0.213602	0.228493	0.245966	CRN
0.892295	0.20949	0.224382	0.235518	CRN
0.898503	0.212912	0.227803	0.239395	CRN
0.893458	0.203611	0.218502	0.226737	CRN
0.894022	0.202953	0.217845	0.228425	CRN
0.894981	0.205662	0.220553	0.229167	CRN
0.904069	0.189949	0.20484	0.213684	CRN
0.907306	0.201801	0.216692	0.221868	CRN
0.906465	0.202287	0.217178	0.223884	CRN
0.893443	0.203435	0.218326	0.220956	CRN
0.898492	0.205273	0.220164	0.228638	CRN
0.905544	0.203412	0.218303	0.229399	CRN
0.910455	0.199315	0.214206	0.225701	CRN
0.900582	0.201	0.215891	0.226704	CRN
0.911018	0.201648	0.216539	0.219275	CRN
0.905491	0.188259	0.20315	0.207135	CRN
0.916675	0.19506	0.209951	0.216649	CRN
0.913594	0.199208	0.2141	0.221759	CRN
0.903307	0.200666	0.215558	0.228267	CRN
0.907275	0.203102	0.217993	0.228519	CRN
0.910416	0.1915	0.206391	0.210794	CRN
0.908448	0.2005	0.215391	0.225387	CRN
0.894108	0.212356	0.227248	0.237855	CRN
0.908807	0.20393	0.218822	0.230978	CRN
0.901842	0.213967	0.228859	0.240743	CRN
0.915262	0.182773	0.197664	0.203375	CRN
0.887397	0.206361	0.221252	0.225226	CRN
0.895662	0.198602	0.213493	0.21987	CRN
0.907913	0.214356	0.229248	0.240318	CRN
0.903284	0.213342	0.228234	0.242754	CRN
0.909315	0.197106	0.211998	0.219138	CRN
0.903081	0.203398	0.218289	0.228196	CRN
0.891813	0.203791	0.218683	0.231825	CRN
0.910283	0.204467	0.219359	0.22709	CRN
0.89496	0.204194	0.219086	0.224191	CRN
0.904227	0.21056	0.225451	0.236248	CRN
0.892426	0.205574	0.220465	0.234894	CRN
0.903219	0.204412	0.219303	0.227205	CRN
0.904188	0.205398	0.220289	0.228364	CRN
0.908344	0.197972	0.212863	0.222514	CRN
0.916972	0.198708	0.2136	0.226001	CRN
0.896401	0.216139	0.23103	0.245216	CRN
0.903376	0.19918	0.214072	0.223043	CRN
0.916273	0.196893	0.211785	0.222998	CRN
0.915361	0.189787	0.204678	0.213454	CRN
0.904688	0.19468	0.209572	0.220919	CRN
0.891696	0.203486	0.218377	0.22725	CRN
0.913786	0.193565	0.208456	0.215773	CRN
0.898614	0.21331	0.228201	0.235573	CRN
0.899523	0.203277	0.218169	0.224505	CRN
0.925192	0.179328	0.19422	0.202248	CRN
0.905867	0.205074	0.219965	0.23185	CRN
0.910804	0.20724	0.222132	0.234984	CRN
0.913404	0.196393	0.211285	0.216602	CRN
0.909265	0.202393	0.217285	0.229515	CRN
0.896766	0.202402	0.217294	0.227594	CRN
0.903371	0.202194	0.217086	0.228279	CRN
0.923151	0.198787	0.213678	0.228643	Paracrystalline
0.916933	0.190375	0.205266	0.212497	CRN
0.909245	0.205324	0.220215	0.235045	CRN
0.900138	0.212745	0.227637	0.240291	CRN
0.89439	0.212694	0.227586	0.234553	CRN
0.919051	0.190486	0.205377	0.216741	Paracrystalline
0.919881	0.197972	0.212863	0.224187	CRN
0.914234	0.201625	0.216516	0.223909	CRN
0.905039	0.201083	0.215975	0.222892	CRN
0.915327	0.203514	0.218405	0.226769	CRN
0.896278	0.221018	0.23591	0.251829	CRN
0.906504	0.21306	0.227951	0.239444	CRN
0.899845	0.213268	0.22816	0.244405	CRN
0.903933	0.204176	0.219067	0.227223	CRN
0.906273	0.201365	0.216257	0.226179	CRN
0.914673	0.207296	0.222187	0.230848	CRN
0.921049	0.18699	0.201882	0.212485	Paracrystalline
0.906517	0.206865	0.221757	0.231378	CRN
0.911307	0.205764	0.220655	0.23243	CRN
0.910844	0.209986	0.224877	0.237174	CRN
0.907488	0.211176	0.226067	0.241571	CRN
0.923109	0.193907	0.208799	0.22278	CRN
0.917375	0.202958	0.21785	0.232063	CRN
0.906931	0.209208	0.2241	0.237416	CRN
0.906723	0.208856	0.223748	0.237028	CRN
0.909429	0.216208	0.2311	0.244217	CRN
0.90603	0.210472	0.225363	0.237709	CRN
0.905814	0.211509	0.2264	0.236069	CRN
0.886612	0.167455	0.182346	0.18441	CRN
0.877663	0.175462	0.190354	0.197344	CRN
0.894638	0.171142	0.186034	0.188961	CRN
0.897385	0.170888	0.18578	0.184978	CRN
0.884458	0.176199	0.19109	0.199337	CRN
0.898518	0.164882	0.179774	0.179824	CRN
0.896568	0.167804	0.182696	0.184578	CRN
0.899518	0.163937	0.178829	0.179104	CRN
0.897522	0.170222	0.185114	0.187929	Paracrystalline
0.886145	0.173302	0.188194	0.190222	CRN
0.893431	0.164394	0.179286	0.181483	CRN
0.906639	0.162828	0.177719	0.17966	CRN
0.891189	0.165793	0.180684	0.183674	CRN
0.895499	0.164214	0.179106	0.181356	CRN
0.891209	0.165091	0.179983	0.180871	CRN
0.903711	0.163388	0.17828	0.179657	CRN
0.900477	0.163892	0.178784	0.182244	CRN
0.907946	0.161142	0.176034	0.178646	Paracrystalline
0.892058	0.172265	0.187157	0.192841	CRN
0.899374	0.164169	0.179061	0.183204	CRN
0.90379	0.17198	0.186872	0.190849	Paracrystalline
0.896034	0.16433	0.179221	0.18321	CRN
0.895193	0.167951	0.182842	0.18617	CRN
0.899686	0.166898	0.181789	0.187585	CRN
0.903812	0.167898	0.182789	0.184774	CRN
0.911796	0.158748	0.173639	0.17533	Paracrystalline
0.902583	0.166664	0.181555	0.183674	CRN
0.911603	0.158867	0.173758	0.178747	Paracrystalline
0.903886	0.159804	0.174696	0.179499	CRN
0.905205	0.166238	0.181129	0.181641	CRN
0.947808	0.126419	0.141311	0.14017	Polycrystalline
0.904089	0.165535	0.180426	0.181899	CRN
0.91769	0.161304	0.176196	0.180415	CRN
0.897855	0.163121	0.178012	0.178855	CRN
0.895739	0.16647	0.181362	0.183816	CRN
0.906257	0.163734	0.178625	0.18055	CRN
0.909556	0.161673	0.176565	0.177303	Paracrystalline
0.903066	0.163294	0.178186	0.179998	CRN
0.919281	0.159998	0.174889	0.17764	CRN
0.908603	0.163121	0.178012	0.17878	CRN
0.913404	0.158091	0.172983	0.173914	Paracrystalline
0.920575	0.152603	0.167495	0.168841	Paracrystalline
0.917375	0.159845	0.174737	0.172385	Paracrystalline
0.918061	0.156222	0.171114	0.169354	Paracrystalline
0.923925	0.156433	0.171325	0.172746	Paracrystalline
0.91789	0.16056	0.175452	0.180569	Paracrystalline
0.915127	0.161964	0.176856	0.180595	CRN
0.914104	0.158742	0.173633	0.173293	Paracrystalline
0.915387	0.158134	0.173026	0.174709	Paracrystalline
0.917748	0.153351	0.168243	0.171465	Paracrystalline
0.913747	0.153427	0.168319	0.174548	Paracrystalline
0.907905	0.158464	0.173356	0.175981	CRN
0.908139	0.155453	0.170344	0.174324	CRN
0.923215	0.153546	0.168438	0.170372	Paracrystalline
0.923754	0.156089	0.170981	0.172241	Paracrystalline
0.917571	0.152992	0.167883	0.168517	Paracrystalline
0.932312	0.150207	0.165098	0.16536	Paracrystalline
0.922561	0.151509	0.166401	0.166033	CRN
0.910682	0.160017	0.174909	0.17471	CRN
0.920658	0.154845	0.169737	0.172389	Paracrystalline
0.995281	0.066443	0.081334	0.079205	Polycrystalline
0.920144	0.15583	0.170721	0.173882	Paracrystalline
0.91501	0.157021	0.171913	0.174709	CRN
0.984378	0.09446	0.109352	0.10607	Polycrystalline
0.921878	0.157734	0.172625	0.174906	Paracrystalline
0.975684	0.097855	0.112747	0.117595	Polycrystalline
0.986278	0.074482	0.089373	0.084507	Polycrystalline
0.917267	0.158332	0.173223	0.175492	CRN
0.946658	0.126056	0.140948	0.143409	Paracrystalline
0.925142	0.152304	0.167196	0.166779	Paracrystalline
0.922446	0.155234	0.170125	0.169708	Paracrystalline
0.916589	0.16206	0.176952	0.179196	CRN
0.972456	0.10399	0.118881	0.119989	Polycrystalline
0.950179	0.131048	0.14594	0.147404	Paracrystalline
0.934105	0.151408	0.166299	0.165391	Paracrystalline
0.960228	0.128619	0.14351	0.144321	Polycrystalline
0.91815	0.160005	0.174897	0.177054	CRN
0.971515	0.107394	0.122286	0.12524	Polycrystalline
0.991381	0.064994	0.079885	0.082591	Polycrystalline
0.969078	0.109068	0.123959	0.123423	Polycrystalline
0.957275	0.121085	0.135977	0.135982	Polycrystalline
0.983172	0.079402	0.094293	0.086431	Polycrystalline
0.989464	0.075191	0.090082	0.092822	Polycrystalline
0.967196	0.113121	0.128012	0.130915	Polycrystalline
0.990825	0.06541	0.080301	0.082086	Polycrystalline
0.992712	0.081515	0.096407	0.104445	Polycrystalline
0.923899	0.160281	0.175172	0.177097	CRN
0.962441	0.115945	0.130836	0.129286	Polycrystalline
0.983297	0.092367	0.107258	0.102941	Polycrystalline
0.991189	0.061025	0.075916	0.070768	Polycrystalline
0.976579	0.108085	0.122977	0.122593	Polycrystalline
0.973856	0.10049	0.115381	0.114407	Polycrystalline
0.995478	0.067468	0.08236	0.081544	Polycrystalline
0.960151	0.132134	0.147026	0.149833	Polycrystalline
0.983293	0.089568	0.104459	0.103679	Polycrystalline
0.990642	0.064394	0.079286	0.074546	Polycrystalline
0.981925	0.085419	0.100311	0.106112	Polycrystalline
0.991414	0.064566	0.079457	0.082415	Polycrystalline
0.989348	0.074978	0.08987	0.091196	Polycrystalline
0.98369	0.086191	0.101082	0.096332	Polycrystalline
0.983905	0.097949	0.11284	0.111815	Polycrystalline
0.97092	0.090179	0.105071	0.103414	Polycrystalline
0.995463	0.066195	0.081086	0.079613	Polycrystalline
0.962892	0.120472	0.135364	0.137325	Polycrystalline
0.988477	0.09013	0.105022	0.107062	Polycrystalline
0.983739	0.082835	0.097727	0.098526	Polycrystalline
0.995697	0.066431	0.081323	0.080528	Polycrystalline
0.979197	0.096632	0.111524	0.108727	Polycrystalline
0.98139	0.096335	0.111227	0.111188	Polycrystalline
0.991074	0.063105	0.077997	0.079992	Polycrystalline
0.984597	0.079697	0.094588	0.096038	Polycrystalline
0.99244	0.082738	0.097629	0.105755	Polycrystalline
0.982076	0.099457	0.114348	0.118916	Polycrystalline
0.980159	0.096324	0.111215	0.116306	Polycrystalline
0.980151	0.090384	0.105276	0.10357	Polycrystalline
0.979438	0.086658	0.101549	0.102317	Polycrystalline
0.978348	0.090416	0.105307	0.110585	Polycrystalline
0.973089	0.103771	0.118663	0.122475	Polycrystalline
0.992107	0.080875	0.095766	0.093278	Polycrystalline
0.979617	0.09165	0.106541	0.105299	Polycrystalline
0.983332	0.088851	0.103743	0.105324	Polycrystalline
0.995684	0.064455	0.079346	0.078555	Polycrystalline
0.987884	0.09216	0.107051	0.108181	Polycrystalline
0.98675	0.081496	0.096387	0.092661	Polycrystalline
0.988261	0.093543	0.108434	0.110551	Polycrystalline
0.979384	0.09964	0.114532	0.115525	Polycrystalline
0.990441	0.073298	0.08819	0.082513	Polycrystalline
0.983014	0.094994	0.109885	0.111229	Polycrystalline
0.988998	0.080533	0.095424	0.100427	Polycrystalline
0.986217	0.087617	0.102508	0.114247	Polycrystalline
0.98103	0.100132	0.115024	0.125777	Polycrystalline
0.982677	0.082931	0.097823	0.098827	Polycrystalline
0.985741	0.091	0.105891	0.104202	Polycrystalline
0.973684	0.112365	0.127256	0.134595	Polycrystalline
0.985381	0.089412	0.104303	0.102406	Polycrystalline
0.970279	0.11025	0.125141	0.127932	Polycrystalline
0.977728	0.091843	0.106735	0.114985	Polycrystalline
0.978319	0.094625	0.109516	0.116979	Polycrystalline
0.978991	0.083078	0.097969	0.098509	Polycrystalline
0.984639	0.085867	0.100758	0.101378	Polycrystalline
0.99061	0.066953	0.081844	0.08428	Polycrystalline
0.990722	0.071871	0.086762	0.081811	Polycrystalline
0.989338	0.080164	0.095055	0.099557	Polycrystalline
0.97491	0.109543	0.124434	0.12736	Polycrystalline
0.982264	0.098943	0.113834	0.11258	Polycrystalline
0.972698	0.09806	0.112952	0.11536	Polycrystalline
0.987113	0.090023	0.104914	0.10286	Polycrystalline
0.977887	0.092406	0.107297	0.103312	Polycrystalline
0.984336	0.085476	0.100368	0.100744	Polycrystalline
0.99082	0.064439	0.07933	0.081963	Polycrystalline
0.991579	0.078175	0.093067	0.091304	Polycrystalline
0.989685	0.084416	0.099307	0.106148	Polycrystalline
0.991157	0.077412	0.092303	0.089334	Polycrystalline
0.991865	0.078345	0.093237	0.092089	Polycrystalline
0.979185	0.079878	0.09477	0.093196	Polycrystalline
0.986984	0.093248	0.108139	0.110434	Polycrystalline
0.987454	0.092308	0.1072	0.10632	Polycrystalline
0.97542	0.101656	0.116547	0.120765	Polycrystalline
0.979507	0.097878	0.11277	0.117892	Polycrystalline
0.995308	0.066498	0.081389	0.080768	Polycrystalline
0.980623	0.094472	0.109364	0.117623	Polycrystalline
0.986871	0.082238	0.097129	0.100137	Polycrystalline
0.975676	0.098627	0.113518	0.11662	Polycrystalline
0.989591	0.078908	0.093799	0.09849	Polycrystalline
0.98951	0.080505	0.095397	0.099709	Polycrystalline
0.976901	0.102537	0.117428	0.11994	Polycrystalline
0.988226	0.093658	0.108549	0.109229	Polycrystalline
0.974944	0.103537	0.118428	0.120622	Polycrystalline
0.980617	0.085326	0.100217	0.10527	Polycrystalline
0.995563	0.065521	0.080413	0.078981	Polycrystalline
0.975165	0.103925	0.118817	0.121506	Polycrystalline
0.97846	0.110121	0.125012	0.122653	Polycrystalline
0.980651	0.099656	0.114547	0.112772	Polycrystalline
0.982566	0.098939	0.11383	0.112001	Polycrystalline
0.988458	0.103671	0.118563	0.143704	Polycrystalline
0.972246	0.107931	0.122823	0.1286	Polycrystalline
0.995514	0.067121	0.082012	0.081825	Polycrystalline
0.983431	0.104656	0.119547	0.130267	Polycrystalline
0.974579	0.098308	0.1132	0.113623	Polycrystalline
0.978988	0.094705	0.109596	0.11622	Polycrystalline
0.991483	0.075546	0.090438	0.089264	Polycrystalline
0.982441	0.086931	0.101823	0.100197	Polycrystalline
0.987638	0.092478	0.10737	0.107302	Polycrystalline
0.977168	0.112238	0.127129	0.133423	Polycrystalline
0.988282	0.095478	0.11037	0.118747	Polycrystalline
0.982797	0.101318	0.116209	0.118929	Polycrystalline
0.982581	0.099644	0.114536	0.110324	Polycrystalline
0.995367	0.068007	0.082899	0.082261	Polycrystalline
0.983867	0.104623	0.119514	0.125184	Polycrystalline
0.98973	0.089462	0.104354	0.115898	Polycrystalline
0.99567	0.066406	0.081297	0.080971	Polycrystalline
0.982284	0.099503	0.114395	0.114254	Polycrystalline
0.986294	0.084859	0.09975	0.096754	Polycrystalline
0.985941	0.083166	0.098057	0.101469	Polycrystalline
0.984237	0.104904	0.119795	0.126759	Polycrystalline
0.983812	0.103154	0.118045	0.123221	Polycrystalline
0.991304	0.080427	0.095319	0.094542	Polycrystalline
0.971672	0.098113	0.113004	0.123005	Polycrystalline
0.882327	0.175925	0.190817	0.192849	CRN
0.888562	0.179394	0.194286	0.195765	CRN
0.890112	0.177718	0.19261	0.197099	CRN
0.883299	0.186056	0.200948	0.206462	CRN
0.899381	0.170597	0.185489	0.188603	CRN
0.886853	0.180738	0.195629	0.200671	CRN
0.883499	0.180472	0.195364	0.202266	CRN
0.88949	0.17532	0.190211	0.194411	CRN
0.888844	0.180828	0.195719	0.199473	CRN
0.892395	0.178607	0.193498	0.198284	CRN
0.883954	0.178029	0.19292	0.195215	CRN
0.885906	0.179529	0.19442	0.197718	CRN
0.880825	0.182412	0.197303	0.203359	CRN
0.88549	0.178275	0.193166	0.196848	CRN
0.891135	0.176857	0.191748	0.197904	CRN
0.902671	0.172513	0.187405	0.189179	Paracrystalline
0.884507	0.170607	0.185498	0.19137	CRN
0.885105	0.176005	0.190897	0.194346	CRN
0.892647	0.175298	0.19019	0.193533	CRN
0.894174	0.179412	0.194303	0.197431	CRN
0.889581	0.17321	0.188102	0.191376	CRN
0.89929	0.171349	0.186241	0.190949	CRN
0.893844	0.180742	0.195633	0.201501	CRN
0.892295	0.174459	0.18935	0.193044	CRN
0.899363	0.168125	0.183016	0.1856	Paracrystalline
0.898037	0.170574	0.185465	0.189105	CRN
0.896016	0.171906	0.186797	0.190721	CRN
0.892997	0.170377	0.185268	0.187271	CRN
0.893162	0.177603	0.192495	0.197295	CRN
0.904273	0.171115	0.186006	0.188963	CRN
0.892873	0.175486	0.190377	0.19596	CRN
0.899467	0.168511	0.183403	0.186164	CRN
0.929418	0.157789	0.17268	0.173481	Paracrystalline
0.895078	0.177267	0.192159	0.198343	CRN
0.9114	0.172199	0.18709	0.188912	CRN
0.904245	0.167078	0.181969	0.182788	CRN
0.8993	0.176697	0.191588	0.195614	CRN
0.901223	0.17113	0.186022	0.188857	CRN
0.908723	0.170769	0.185661	0.187827	Paracrystalline
0.896153	0.175722	0.190614	0.193359	CRN
0.903423	0.172947	0.187838	0.191505	CRN
0.904872	0.160361	0.175252	0.177674	CRN
0.901692	0.17139	0.186282	0.18964	CRN
0.904117	0.167531	0.182422	0.186034	CRN
0.907701	0.170634	0.185526	0.18724	CRN
0.90772	0.165195	0.180086	0.182021	Paracrystalline
0.904881	0.171951	0.186842	0.190715	CRN
0.903596	0.168925	0.183817	0.191078	CRN
0.910956	0.172089	0.186981	0.189186	CRN
0.91405	0.16905	0.183942	0.185645	CRN
0.91176	0.165781	0.180672	0.181304	Paracrystalline
0.913538	0.166513	0.181405	0.185727	CRN
0.908465	0.171976	0.186868	0.188235	CRN
0.908064	0.164794	0.179686	0.18275	CRN
0.903945	0.169375	0.184266	0.188953	CRN
0.899072	0.169367	0.184258	0.187087	Paracrystalline
0.92155	0.161732	0.176623	0.181605	Paracrystalline
0.906537	0.167984	0.182875	0.185612	CRN
0.916406	0.168093	0.182985	0.18516	CRN
0.914123	0.16064	0.175532	0.17682	CRN
0.905771	0.171404	0.186295	0.190242	CRN
0.906616	0.162906	0.177797	0.179467	CRN
0.905881	0.168318	0.183209	0.189241	CRN
0.905589	0.163582	0.178473	0.18096	CRN
0.914559	0.166253	0.181145	0.185164	CRN
0.913359	0.166449	0.18134	0.18473	CRN
0.910869	0.166056	0.180948	0.186295	Paracrystalline
0.915641	0.16314	0.178032	0.181442	CRN
0.917022	0.162853	0.177745	0.177577	CRN
0.910014	0.16058	0.175471	0.177761	CRN
0.914138	0.169283	0.184174	0.188382	CRN
0.913392	0.167357	0.182248	0.184126	CRN
0.905655	0.168378	0.18327	0.187861	CRN
0.914848	0.163222	0.178114	0.182367	CRN
0.907927	0.168263	0.183155	0.185397	CRN
0.911106	0.169205	0.184096	0.19059	Paracrystalline
0.917782	0.163765	0.178657	0.180695	CRN
0.970432	0.115689	0.13058	0.131683	Polycrystalline
0.91531	0.166359	0.18125	0.184682	Paracrystalline
0.909935	0.167125	0.182016	0.184287	CRN
0.914992	0.159939	0.17483	0.176697	CRN
0.975287	0.100216	0.115108	0.113037	Polycrystalline
0.920671	0.16141	0.176301	0.180496	Paracrystalline
0.926367	0.157812	0.172704	0.174873	Paracrystalline
0.917306	0.165435	0.180327	0.18323	Paracrystalline
0.917215	0.164714	0.179606	0.18266	Paracrystalline
0.922222	0.161701	0.176592	0.180661	Paracrystalline
0.914581	0.163695	0.178586	0.17883	Paracrystalline
0.910196	0.172138	0.18703	0.190258	Paracrystalline
0.916336	0.166375	0.181266	0.18431	Paracrystalline
0.924705	0.159886	0.174778	0.176784	CRN
0.916824	0.165334	0.180225	0.182358	CRN
0.929247	0.15447	0.169362	0.171628	Paracrystalline
0.923444	0.165023	0.179914	0.182012	CRN
0.93504	0.158605	0.173497	0.174534	Paracrystalline
0.920294	0.164769	0.179661	0.181026	Paracrystalline
0.917995	0.155341	0.170233	0.170985	Paracrystalline
0.93367	0.151296	0.166188	0.166954	Paracrystalline
0.916494	0.16556	0.180452	0.184157	CRN
0.926371	0.162597	0.177489	0.179131	CRN
0.925363	0.160587	0.175479	0.179825	Paracrystalline
0.922474	0.165884	0.180776	0.183801	Paracrystalline
0.91517	0.164279	0.17917	0.182455	CRN
0.973084	0.107302	0.122194	0.120294	Polycrystalline
0.928885	0.154869	0.16976	0.172138	Paracrystalline
0.929278	0.16397	0.178862	0.184215	CRN
0.933071	0.155662	0.170553	0.172575	Paracrystalline
0.920977	0.163043	0.177934	0.178909	CRN
0.940095	0.150377	0.165268	0.169481	Paracrystalline
0.936228	0.1515	0.166391	0.168572	Paracrystalline
0.919045	0.16521	0.180102	0.179	CRN
0.926271	0.159916	0.174807	0.177512	Paracrystalline
0.927024	0.163587	0.178479	0.182836	Paracrystalline
0.928634	0.158753	0.173645	0.176516	Paracrystalline
0.926244	0.159267	0.174159	0.177359	Paracrystalline
0.955048	0.136199	0.15109	0.157235	Polycrystalline
0.930169	0.154904	0.169795	0.173602	Paracrystalline
0.991949	0.086744	0.101635	0.106172	Polycrystalline
0.912256	0.165507	0.180399	0.182549	CRN
0.925437	0.164714	0.179606	0.183638	Paracrystalline
0.929617	0.157855	0.172747	0.174696	Paracrystalline
0.97515	0.102605	0.117497	0.120366	Polycrystalline
0.932272	0.157046	0.171938	0.175043	Paracrystalline
0.933813	0.159918	0.174809	0.178612	Paracrystalline
0.92994	0.161041	0.175932	0.182282	Paracrystalline
0.933777	0.158398	0.173289	0.176465	Paracrystalline
0.983549	0.095007	0.109899	0.114625	Polycrystalline
0.935127	0.159888	0.17478	0.178538	Paracrystalline
0.949487	0.137507	0.152399	0.158173	Polycrystalline
0.931793	0.160552	0.175444	0.177398	Paracrystalline
0.936134	0.155982	0.170873	0.175711	Paracrystalline
0.976016	0.111621	0.126512	0.130955	Polycrystalline
0.941991	0.152494	0.167385	0.16941	Paracrystalline
0.927918	0.160625	0.175516	0.179019	Paracrystalline
0.938452	0.160226	0.175118	0.178526	Paracrystalline
0.939166	0.156357	0.171248	0.174929	Paracrystalline
0.96067	0.134718	0.14961	0.152183	Polycrystalline
0.983705	0.092898	0.107789	0.106875	Polycrystalline
0.987422	0.089845	0.104737	0.104983	Polycrystalline
0.940803	0.150968	0.16586	0.168863	Paracrystalline
0.927346	0.167002	0.181893	0.186647	Paracrystalline
0.962942	0.130244	0.145135	0.149456	Polycrystalline
0.933828	0.159011	0.173903	0.176991	Paracrystalline
0.945769	0.149242	0.164133	0.168398	Paracrystalline
0.933416	0.16021	0.175102	0.178342	Paracrystalline
0.928933	0.16032	0.175211	0.179734	Paracrystalline
0.960048	0.134113	0.149004	0.150847	Polycrystalline
0.9954	0.066515	0.081407	0.081234	Polycrystalline
0.966582	0.109349	0.124241	0.129585	Polycrystalline
0.925626	0.163716	0.178608	0.181497	CRN
0.941042	0.151029	0.16592	0.170307	Paracrystalline
0.980756	0.104062	0.118954	0.125587	Polycrystalline
0.936708	0.15774	0.172631	0.175618	Paracrystalline
0.936123	0.164148	0.179039	0.182605	CRN
0.935616	0.159843	0.174735	0.177694	Paracrystalline
0.977033	0.107609	0.1225	0.124376	Polycrystalline
0.985575	0.095447	0.110338	0.110504	Polycrystalline
0.964261	0.126039	0.14093	0.149106	Polycrystalline
0.962936	0.129744	0.144635	0.148362	Polycrystalline
0.977392	0.106298	0.12119	0.121778	Polycrystalline
0.984938	0.099328	0.114219	0.11489	Polycrystalline
0.979041	0.103853	0.118745	0.118184	Polycrystalline
0.985097	0.098835	0.113727	0.115721	Polycrystalline
0.944314	0.154218	0.16911	0.171151	Paracrystalline
0.995642	0.066548	0.08144	0.080659	Polycrystalline
0.995678	0.064582	0.079473	0.079296	Polycrystalline
0.982773	0.100267	0.115159	0.121104	Polycrystalline
0.977798	0.10505	0.119942	0.119346	Polycrystalline
0.939425	0.160144	0.175036	0.181094	Paracrystalline
0.951651	0.146781	0.161672	0.165682	Paracrystalline
0.987436	0.089349	0.104241	0.10948	Polycrystalline
0.991454	0.078886	0.093778	0.092701	Polycrystalline
0.983766	0.087334	0.102225	0.102124	Polycrystalline
0.991345	0.079892	0.094784	0.093154	Polycrystalline
0.98923	0.080054	0.094946	0.099106	Polycrystalline
0.975529	0.115861	0.130752	0.137895	Polycrystalline
0.99172	0.076679	0.091571	0.09066	Polycrystalline
0.937109	0.164853	0.179745	0.186389	Paracrystalline
0.991107	0.082806	0.097698	0.09519	Polycrystalline
0.931275	0.164603	0.179495	0.182123	CRN
0.950491	0.152105	0.166997	0.172188	Paracrystalline
0.945623	0.152791	0.167682	0.17333	Paracrystalline
0.972315	0.086353	0.101245	0.123456	Polycrystalline
0.982253	0.101976	0.116868	0.120808	Polycrystalline
0.979812	0.103179	0.118071	0.123301	Polycrystalline
0.940025	0.154078	0.168969	0.175755	Paracrystalline
0.934959	0.166148	0.181039	0.188008	Paracrystalline
0.988716	0.092142	0.107034	0.110766	Polycrystalline
0.995578	0.066013	0.080905	0.080111	Polycrystalline
0.995308	0.065908	0.080799	0.08003	Polycrystalline
0.989931	0.089679	0.104571	0.115414	Polycrystalline
0.982626	0.104212	0.119104	0.127756	Polycrystalline
0.991477	0.06013	0.075022	0.07728	Polycrystalline
0.986469	0.104296	0.119188	0.127883	Polycrystalline
0.985558	0.093406	0.108297	0.119037	Polycrystalline
0.995451	0.068835	0.083727	0.084048	Polycrystalline
0.980653	0.113695	0.128586	0.13613	Polycrystalline
0.990827	0.08721	0.102102	0.102774	Polycrystalline
0.975854	0.100039	0.11493	0.121783	Polycrystalline
0.985561	0.099209	0.1141	0.119031	Polycrystalline
0.877209	0.194162	0.209053	0.216518	CRN
0.872032	0.19463	0.209522	0.215045	CRN
0.872734	0.196144	0.211036	0.218902	CRN
0.879378	0.20065	0.215541	0.222875	CRN
0.885058	0.189552	0.204444	0.206604	CRN
0.875456	0.196918	0.211809	0.220667	CRN
0.877861	0.198162	0.213053	0.221316	CRN
0.881089	0.201718	0.21661	0.224546	CRN
0.868246	0.200787	0.215678	0.221349	CRN
0.884825	0.191585	0.206477	0.213509	CRN
0.886169	0.194058	0.20895	0.215113	CRN
0.885855	0.190468	0.20536	0.210523	CRN
0.870937	0.196218	0.21111	0.219877	CRN
0.881966	0.19081	0.205702	0.214954	CRN
0.883612	0.194457	0.209348	0.217292	CRN
0.877531	0.195371	0.210262	0.216711	CRN
0.880497	0.196789	0.21168	0.220251	CRN
0.887752	0.19415	0.209041	0.213611	CRN
[truncated: 1,070 more rows]

## Sheet: SIFig-5
CRN						Para						Poly
dE_NN value for each atomic environment (eV/atom)						dE_NN value for each atomic environment (eV/atom)						dE_NN value for each atomic environment (eV/atom)
dE_NN_mtp	dE_NN_gap	dE_NN_ace				dE_NN_mtp	dE_NN_gap	dE_NN_ace				dE_NN_mtp	dE_NN_gap	dE_NN_ace
0.264451	0.272427	0.233862				0.122251	0.142752	0.10718				0.056051	0.06126	0.081061
0.163251	0.171738	0.175302				0.146251	0.159634	0.220103				0.094651	0.102123	0.123836
0.152451	0.164599	0.189573				0.141451	0.168491	0.136863				0.062651	0.095257	0.089822
0.243451	0.251467	0.241903				0.250851	0.221152	0.259054				0.119051	0.127637	0.144294
0.192051	0.165399	0.245315				0.198851	0.19915	0.209622				0.103851	0.132957	0.126551
0.128451	0.165337	0.084438				0.158851	0.166573	0.17985				0.056051	0.052187	0.086805
0.115051	0.146235	0.128379				0.115051	0.141752	0.19828				0.184051	0.240404	0.22641
0.143451	0.161746	0.127808				0.138251	0.131874	0.114694				0.063651	0.07493	0.044925
0.163851	0.218023	0.173592				0.142051	0.155725	0.205251				0.129251	0.11285	0.132965
0.147651	0.198751	0.171651				0.114251	0.103076	0.07633				0.246851	0.296373	0.242589
0.192651	0.218116	0.241834				0.119851	0.140054	0.146744				0.126651	0.142867	0.136881
0.165651	0.182049	0.212521				0.217451	0.228183	0.281904				0.124051	0.173605	0.185476
0.178851	0.20811	0.181295				0.173251	0.188026	0.152696				0.147651	0.143515	0.252908
0.153051	0.173283	0.124739				0.218851	0.220754	0.228243				0.134651	0.127954	0.160044
0.184451	0.229168	0.245705				0.175251	0.204677	0.220802				0.208251	0.260464	0.286885
0.251251	0.297843	0.280962				0.086451	0.109667	0.134122				0.043851	0.053566	0.061115
0.142451	0.159322	0.164008				0.167851	0.187481	0.220087				0.043651	0.059124	0.05612
0.183051	0.210841	0.191231				0.182051	0.219276	0.134011				0.120251	0.13856	0.097029
0.106251	0.123928	0.110612				0.193251	0.245951	0.237431				0.242651	0.268343	0.286369
0.143651	0.181561	0.1164				0.117451	0.106073	0.090821				0.077451	0.084602	0.11288
0.169051	0.198971	0.180889				0.210451	0.216467	0.282935				0.129651	0.125071	0.104757
0.142451	0.186087	0.128395				0.224851	0.230626	0.286442				0.121251	0.147482	0.174188
0.180451	0.190303	0.210028				0.152251	0.175667	0.149202				0.181451	0.187434	0.206703
0.129651	0.164492	0.10651				0.110451	0.142705	0.09533				0.132451	0.155747	0.159674
0.224051	0.214649	0.233226				0.177651	0.153693	0.190051				0.074251	0.081197	0.080784
0.228451	0.233425	0.193759				0.171051	0.177086	0.158418				0.141051	0.117312	0.158957
0.155451	0.189163	0.140054				0.235051	0.239342	0.277647				0.165251	0.213178	0.186386
0.226251	0.222295	0.280248				0.122051	0.131406	0.105353				0.062251	0.075748	0.061339
0.168851	0.165587	0.162348				0.224451	0.306968	0.261166				0.040851	0.045983	0.065573
0.123051	0.142257	0.102719				0.186851	0.190474	0.215965				0.071851	0.091044	0.063132
0.180451	0.164657	0.183891				0.101051	0.104102	0.103141				0.080051	0.074675	0.113884
0.108051	0.138917	0.093505				0.127251	0.123409	0.122585				0.214051	0.207782	0.257135
0.168451	0.213713	0.188744				0.149051	0.175448	0.182337				0.106451	0.119901	0.13424
0.106051	0.122817	0.096811				0.165651	0.171584	0.136838				0.137851	0.165638	0.156048
0.190451	0.182194	0.185624				0.133851	0.114676	0.172154				0.187251	0.239406	0.19137
0.121851	0.131756	0.131641				0.144251	0.195219	0.184086				0.105251	0.140104	0.117332
0.126851	0.120063	0.138797				0.124251	0.162363	0.119986				0.068651	0.085856	0.106747
0.199251	0.225559	0.303799				0.107451	0.101869	0.154376				0.227251	0.258489	0.265514
0.132451	0.162793	0.166896				0.094851	0.139508	0.04031				0.064051	0.070844	0.087573
0.279451	0.284231	0.306029				0.164651	0.182107	0.213662				0.114051	0.11824	0.125426
0.159851	0.192902	0.18665				0.182851	0.181183	0.190613				0.122251	0.136365	0.143367
0.159251	0.190985	0.220419				0.150251	0.138045	0.171805				0.158651	0.177263	0.205497
0.181451	0.19881	0.214694				0.207451	0.24071	0.240307				0.091451	0.097166	0.094357
0.148251	0.173395	0.133053				0.120051	0.14417	0.082111				0.071851	0.071455	0.093145
0.164251	0.171741	0.099751				0.116851	0.123879	0.109065				0.127251	0.164286	0.136321
0.104651	0.134992	0.120496				0.099251	0.084352	0.087441				0.071851	0.107227	0.081291
0.133451	0.12503	0.137352				0.134251	0.141303	0.111265				0.183651	0.157116	0.214013
0.234251	0.216688	0.230564				0.132451	0.138851	0.179172				0.098851	0.118212	0.085009
0.154451	0.173459	0.178546				0.182851	0.189217	0.226401				0.132251	0.177247	0.122259
0.152651	0.161822	0.193151				0.165051	0.164701	0.142218				0.139651	0.142201	0.17011
0.186451	0.216104	0.187593				0.097251	0.106557	0.122346				0.048851	0.053379	0.073306
0.124451	0.116454	0.08236				0.097051	0.12508	0.078258				0.068651	0.083223	0.078902
0.169251	0.145625	0.269364				0.138251	0.135164	0.170848				0.087051	0.103251	0.103907
0.132251	0.159996	0.103848				0.160851	0.164519	0.155031				0.074451	0.103956	0.102726
0.137451	0.158874	0.129613				0.234451	0.278347	0.322256				0.058851	0.054246	0.047421
0.155451	0.143549	0.195011				0.131051	0.138972	0.186976				0.184051	0.177549	0.232485
0.208651	0.233944	0.322959				0.180451	0.214882	0.139631				0.146651	0.19569	0.146096
0.189851	0.187765	0.208375				0.225651	0.205829	0.240864				0.103651	0.146636	0.148425
0.139051	0.166293	0.112782				0.131651	0.156576	0.181098				0.038451	0.045731	0.021577
0.122251	0.158247	0.120518				0.121251	0.134637	0.094392				0.214851	0.207517	0.251052
0.129851	0.136081	0.12118				0.160651	0.189635	0.224936				0.107251	0.144739	0.114904
0.197851	0.215937	0.260618				0.132051	0.142319	0.091077				0.090451	0.071957	0.081998
0.148851	0.146865	0.148599				0.181251	0.175374	0.202595				0.159651	0.218738	0.158248
0.174051	0.15964	0.15093				0.143451	0.185679	0.187547				0.065051	0.088989	0.095022
0.168251	0.177922	0.121128				0.159651	0.161131	0.138374				0.125051	0.157453	0.157152
0.211051	0.243087	0.285222				0.195051	0.250432	0.224924				0.064651	0.09743	0.079074
0.188451	0.192649	0.154748				0.129851	0.120731	0.201419				0.098851	0.109809	0.122229
0.203251	0.247047	0.23169				0.206851	0.223428	0.258252				0.097251	0.106536	0.163738
0.203251	0.204518	0.209969				0.096251	0.137637	0.115179				0.052251	0.070938	0.059755
0.197451	0.205527	0.207774				0.128651	0.141036	0.179192				0.088251	0.088032	0.101912
0.192651	0.196984	0.146574				0.189051	0.226039	0.317163				0.168651	0.179158	0.136011
0.251651	0.259326	0.313187				0.216251	0.198619	0.24468				0.246251	0.334129	0.356605
0.121651	0.12824	0.094265				0.116051	0.153826	0.06692				0.097251	0.073243	0.10603
0.157851	0.153115	0.119919				0.119651	0.124414	0.109541				0.158251	0.167641	0.145883
0.180051	0.195575	0.225644				0.127251	0.168582	0.136644				0.104451	0.115306	0.101478
0.296251	0.351111	0.39228				0.166851	0.206383	0.169824				0.264001	0.261664	0.230771
0.217451	0.240554	0.282248				0.116651	0.161818	0.131448				0.129651	0.156823	0.091919
0.164451	0.203996	0.169958				0.119851	0.134797	0.129401				0.264418	0.375756	0.361132
0.289585	0.334339	0.368118				0.192651	0.165522	0.224362				0.089251	0.107043	0.106913
0.190051	0.176459	0.207099				0.101651	0.116123	0.022984				0.098851	0.133086	0.069816
0.154051	0.206402	0.154149				0.174251	0.22387	0.168703				0.126451	0.178754	0.215252
0.165251	0.208709	0.258826				0.268251	0.318915	0.251434				0.079051	0.103656	0.066047
0.205851	0.205866	0.258487				0.157451	0.174984	0.20664				0.142051	0.217206	0.135809
0.186051	0.242909	0.177181				0.161451	0.176342	0.174289				0.106651	0.149424	0.182356
0.247251	0.253078	0.235004				0.101251	0.139914	0.14066				0.070851	0.05597	0.087047
0.193251	0.227271	0.23897				0.209651	0.208516	0.236979				0.101651	0.103692	0.102697
0.199651	0.244323	0.249678				0.166651	0.175924	0.200044				0.044851	0.053441	0.073441
0.157651	0.173379	0.214136				0.156051	0.2394	0.198874				0.142451	0.147005	0.162932
0.148051	0.195119	0.113262				0.181251	0.202497	0.206008				0.246451	0.303747	0.279093
0.119451	0.147553	0.101461				0.199251	0.228753	0.256327				0.058851	0.069143	0.076518
0.157451	0.187705	0.108532				0.223051	0.222847	0.241103				0.077451	0.096066	0.1186
0.129451	0.149619	0.102274				0.213251	0.240805	0.243533				0.100651	0.127546	0.111517
0.158451	0.146959	0.196489				0.197051	0.157545	0.198334				0.243251	0.238722	0.325242
0.149851	0.143189	0.170695				0.153651	0.166826	0.188144				0.098051	0.121213	0.128504
0.161451	0.188998	0.259287				0.213251	0.235505	0.210823				0.115051	0.121684	0.118969
0.166451	0.172883	0.16742				0.227451	0.260865	0.272124				0.111251	0.130087	0.118319
0.191451	0.242345	0.233404				0.159651	0.150518	0.163209				0.219251	0.294885	0.245231
0.122451	0.127666	0.102954				0.180851	0.224449	0.239792				0.098051	0.130986	0.057749
0.156651	0.151421	0.233268				0.228851	0.271072	0.311686				0.064651	0.079451	0.081595
0.135451	0.165823	0.111436				0.215085	0.264258	0.30633				0.109051	0.117926	0.154624
0.167051	0.209264	0.17879				0.155851	0.177314	0.203936				0.121851	0.136222	0.145403
0.141051	0.17652	0.114619				0.216651	0.225217	0.254552				0.077651	0.100898	0.157525
0.165451	0.169002	0.16986				0.158451	0.192748	0.182185				0.123451	0.128116	0.147518
0.136051	0.138541	0.132976				0.173251	0.185242	0.200619				0.129251	0.142723	0.139227
0.314451	0.349883	0.391889				0.200451	0.225716	0.21421				0.067651	0.102241	0.100006
0.166651	0.209378	0.219798				0.177451	0.172664	0.204895				0.063651	0.052886	0.058952
0.166851	0.193475	0.18856				0.158651	0.150288	0.16291				0.079051	0.086265	0.089756
0.141251	0.146143	0.136718				0.117451	0.123809	0.047673				0.164251	0.163019	0.205748
0.142851	0.173289	0.143649				0.170051	0.1736	0.18998				0.075051	0.088293	0.076397
0.214251	0.247514	0.266291				0.286851	0.321379	0.338365				0.145451	0.137087	0.186727
0.182851	0.197479	0.13902				0.206451	0.211749	0.164859				0.220051	0.286989	0.249661
0.213451	0.211934	0.217385				0.157451	0.153894	0.198052				0.197851	0.217256	0.257318
0.140051	0.168125	0.152008				0.163051	0.179024	0.13838				0.115651	0.117598	0.128856
0.141051	0.164219	0.1697				0.176651	0.181419	0.174799				0.143451	0.157714	0.184104
0.281251	0.277879	0.300195				0.160251	0.117002	0.161999				0.088651	0.109443	0.121512
0.136851	0.161222	0.163015				0.117051	0.151169	0.084599				0.187251	0.212877	0.183392
0.233451	0.305107	0.252602				0.141251	0.175378	0.201607				0.092651	0.112697	0.144818
0.269251	0.340812	0.348442				0.155251	0.156521	0.162347				0.086451	0.088326	0.110865
0.163051	0.161385	0.181611				0.222051	0.243716	0.232573				0.114651	0.130381	0.15389
0.104851	0.137425	0.075844				0.223251	0.247315	0.196817				0.042251	0.066074	0.083957
0.127851	0.141366	0.162067				0.132051	0.134353	0.108689				0.062051	0.060177	0.075997
0.153651	0.14338	0.119647				0.125051	0.140565	0.129493				0.042851	0.071805	0.041847
0.237851	0.241225	0.221645				0.107251	0.127672	0.092508				0.114651	0.143862	0.084524
0.194651	0.234807	0.186732				0.089251	0.107178	0.102529				0.093651	0.110994	0.12559
0.173651	0.20926	0.145274				0.124851	0.120198	0.204807				0.053051	0.062041	0.06749
0.139051	0.16464	0.134038				0.120051	0.159249	0.159118				0.075851	0.116706	0.088037
0.136051	0.169905	0.160258				0.198051	0.195751	0.228546				0.084851	0.113541	0.154296
0.149251	0.165253	0.174133				0.166451	0.163242	0.194164				0.069451	0.090334	0.114001
0.195651	0.198174	0.213927				0.157651	0.168269	0.178886				0.059451	0.066901	0.06389
0.192451	0.250694	0.267341				0.077851	0.108546	0.057984				0.193251	0.186721	0.227852
0.168251	0.148734	0.162838				0.153651	0.167339	0.150777				0.191451	0.172284	0.276092
0.172251	0.168274	0.263959				0.144251	0.151851	0.125975				0.083251	0.101381	0.112747
0.264501	0.285986	0.245704				0.181451	0.189512	0.123324				0.161451	0.188226	0.163431
0.174251	0.186997	0.134455				0.185651	0.173153	0.148439				0.217751	0.339831	0.303048
0.116251	0.134619	0.113924				0.126851	0.162396	0.108875				0.148451	0.15839	0.142682
0.195851	0.251615	0.205504				0.192651	0.20448	0.162909				0.072251	0.06929	0.07834
0.124851	0.13821	0.17067				0.246051	0.263909	0.278396				0.084251	0.093647	0.086548
0.147051	0.178448	0.108706				0.108851	0.158291	0.14976				0.088651	0.103795	0.126693
0.181651	0.198969	0.180946				0.255751	0.293074	0.348049				0.060051	0.065992	0.084873
0.164651	0.184006	0.136667				0.257651	0.249181	0.327302				0.112051	0.132737	0.104608
0.144451	0.146287	0.155712				0.114851	0.13988	0.144458				0.155251	0.222188	0.179563
0.323051	0.386183	0.370821				0.106851	0.101989	0.121749				0.077451	0.088487	0.062846
0.216051	0.3076	0.285599				0.240851	0.271827	0.218072				0.099051	0.133709	0.140049
0.123251	0.108241	0.144534				0.279651	0.271681	0.314766				0.192251	0.227963	0.241547
0.147651	0.200174	0.20152				0.128251	0.125277	0.189869				0.196451	0.241799	0.236036
0.213251	0.250472	0.271557				0.108851	0.147841	0.139418				0.082651	0.110586	0.092534
0.132851	0.164924	0.12195				0.125451	0.153013	0.123691				0.095251	0.122384	0.108971
0.192851	0.199619	0.208811				0.106851	0.13413	0.156564				0.063251	0.073537	0.063931
0.144251	0.167005	0.146764				0.122451	0.105862	0.081278				0.093051	0.104158	0.134088
0.111251	0.09663	0.142768				0.178851	0.166869	0.199424				0.166051	0.155814	0.178663
0.182651	0.174724	0.193135				0.098251	0.110937	0.046103				0.067851	0.066146	0.085244
0.209251	0.259381	0.195337				0.100851	0.138322	0.116054				0.087851	0.106689	0.148597
0.169051	0.194688	0.222511				0.266251	0.240617	0.314				0.083451	0.081548	0.092063
0.095251	0.115811	0.05782				0.164851	0.157421	0.103574				0.076851	0.095203	0.119992
0.118051	0.114067	0.155748				0.109051	0.124505	0.135339				0.087651	0.115559	0.12467
0.132051	0.188882	0.187186				0.147651	0.165742	0.128856				0.104251	0.140434	0.096873
0.221051	0.23848	0.255098				0.314751	0.372946	0.422868				0.203051	0.322705	0.33183
0.173651	0.204687	0.230641				0.119451	0.144325	0.089827				0.153251	0.151623	0.175761
0.181851	0.217797	0.140638				0.118651	0.130337	0.15416				0.175851	0.27673	0.254044
0.279851	0.333099	0.334447				0.142651	0.153961	0.089378				0.100051	0.103924	0.082668
0.270051	0.309328	0.298167				0.173651	0.210136	0.283516				0.204051	0.228447	0.237353
0.179651	0.18338	0.177602				0.123051	0.146294	0.093661				0.143451	0.157974	0.15555
0.165051	0.160836	0.175648				0.174451	0.20351	0.245181				0.118251	0.160729	0.168891
0.140451	0.186656	0.138804				0.232451	0.306174	0.302335				0.097451	0.125162	0.078138
0.206251	0.248225	0.203691				0.251251	0.259066	0.310849				0.152051	0.207091	0.129184
0.152051	0.169219	0.175835				0.114851	0.126505	0.09052				0.066651	0.080844	0.084202
0.259251	0.298367	0.282671				0.089451	0.102729	0.005023				0.115651	0.127996	0.138618
0.137851	0.171816	0.182968				0.152251	0.18251	0.128279				0.093051	0.091452	0.118629
0.195451	0.214563	0.23367				0.221851	0.28877	0.276277				0.140851	0.148976	0.178343
0.178251	0.183122	0.156871				0.147251	0.134968	0.187777				0.113651	0.141559	0.128913
0.133251	0.182687	0.174304				0.179851	0.187476	0.235319				0.061451	0.075295	0.094521
0.239651	0.260165	0.264999				0.123251	0.11379	0.108882				0.049051	0.048591	0.029749
0.142851	0.134674	0.191346				0.168851	0.167441	0.204837				0.074651	0.084731	0.07149
0.244651	0.286701	0.257749				0.128851	0.136783	0.149402				0.141051	0.178935	0.141046
0.251451	0.274853	0.248851				0.123251	0.145551	0.175235				0.114451	0.130333	0.1431
0.161451	0.162283	0.240909				0.196451	0.249386	0.230643				0.138451	0.1626	0.100145
0.291851	0.3442	0.402567				0.131051	0.118029	0.176926				0.048251	0.04497	0.067655
0.201051	0.205239	0.240372				0.176051	0.178211	0.17831				0.111451	0.078468	0.096461
0.137651	0.149525	0.1579				0.122651	0.122288	0.056875				0.107651	0.146659	0.068991
0.289451	0.343426	0.256717				0.120251	0.104264	0.137639				0.073451	0.092497	0.113565
0.215051	0.251637	0.14369				0.181651	0.211532	0.168205				0.158251	0.170342	0.152845
0.134051	0.162155	0.099991				0.179051	0.214731	0.24249				0.114451	0.174271	0.144959
0.182051	0.18985	0.197087				0.128051	0.136541	0.180244				0.152051	0.147732	0.195825
0.136851	0.155606	0.140159				0.219451	0.240807	0.328543				0.072651	0.093212	0.105945
0.179851	0.183897	0.153962				0.160051	0.20255	0.213575				0.040851	0.054288	0.049074
0.373651	0.420772	0.444039				0.094851	0.114856	0.115156				0.139651	0.157068	0.126808
0.172051	0.164472	0.179387				0.166851	0.175664	0.192436				0.150851	0.151156	0.113921
0.156451	0.201845	0.182784				0.163651	0.19495	0.17792				0.092451	0.137863	0.128679
0.192251	0.197242	0.220597				0.135451	0.117853	0.195399				0.096251	0.146639	0.143704
0.141651	0.203118	0.128294				0.140651	0.188541	0.161068				0.117651	0.095965	0.134604
0.122051	0.151871	0.133241				0.175251	0.193841	0.226313				0.099451	0.151046	0.132075
0.182851	0.191507	0.183139				0.137851	0.164097	0.189667				0.156251	0.197079	0.192905
0.215451	0.25253	0.196176				0.220251	0.249406	0.289209				0.197251	0.231859	0.117507
0.221651	0.268334	0.15067				0.110651	0.092194	0.123579				0.076051	0.075483	0.073098
0.180651	0.201655	0.252679				0.108451	0.120062	0.125762				0.062251	0.077718	0.046698
0.188051	0.199925	0.229732				0.173051	0.216496	0.214611				0.053451	0.060879	0.081187
0.174251	0.169682	0.169678				0.209851	0.236356	0.214971				0.182851	0.179635	0.146598
0.198251	0.210838	0.174351				0.194851	0.199338	0.182904				0.115251	0.163474	0.137363
0.170051	0.169764	0.132793				0.124051	0.112016	0.168282				0.059051	0.059072	0.043393
0.148451	0.169971	0.184455				0.143851	0.140444	0.125859				0.040051	0.059033	0.073019
0.144651	0.165947	0.165604				0.131051	0.158415	0.136812				0.048851	0.068179	0.048819
0.167251	0.192644	0.239448				0.115851	0.123149	0.137388				0.084451	0.084861	0.056427
0.235051	0.220983	0.2627				0.121651	0.13409	0.116635				0.105851	0.100898	0.112342
0.185451	0.235567	0.13725				0.195651	0.238704	0.202213				0.123251	0.138475	0.141691
0.134451	0.168003	0.18661				0.146851	0.17336	0.130134				0.074851	0.079364	0.069641
0.096851	0.148051	0.077552				0.142251	0.16521	0.14733				0.131251	0.133343	0.147711
0.154851	0.146934	0.137131				0.149651	0.158702	0.203106				0.150451	0.167405	0.119279
0.200451	0.216392	0.198659				0.096451	0.098102	0.058606				0.151051	0.180268	0.186679
0.167251	0.152513	0.147918				0.124251	0.156792	0.156767				0.099451	0.126839	0.084691
0.154051	0.149284	0.162899				0.176651	0.160753	0.221057				0.098251	0.113904	0.111992
0.201451	0.233472	0.174771				0.191851	0.228398	0.205091				0.101651	0.096001	0.149348
0.122051	0.139411	0.165627				0.136451	0.14521	0.133672				0.106451	0.112059	0.145616
0.126451	0.169672	0.192597				0.238251	0.260993	0.226478				0.109251	0.138143	0.108249
0.188451	0.224414	0.141635				0.142851	0.176865	0.137679				0.114851	0.106487	0.129943
0.162451	0.190723	0.242318				0.137851	0.130244	0.097992				0.095251	0.125688	0.160167
0.180851	0.147087	0.196318				0.161451	0.203455	0.222531				0.125251	0.155399	0.176365
0.257651	0.292043	0.22169				0.238251	0.283711	0.31922				0.143251	0.125933	0.127317
0.253451	0.27156	0.270487				0.122651	0.125668	0.079647				0.247651	0.348648	0.297728
0.124051	0.155576	0.095392				0.155651	0.138226	0.177496				0.090851	0.091362	0.103043
0.173051	0.179199	0.176198				0.213585	0.304216	0.254386				0.086851	0.121649	0.11508
0.277251	0.292149	0.31043				0.139251	0.132951	0.161443				0.056251	0.059531	0.087371
0.149451	0.166163	0.153607				0.115051	0.113978	0.128725				0.248451	0.246348	0.367869
0.247651	0.306664	0.228919				0.117851	0.147989	0.095334				0.057451	0.053715	0.073396
0.165251	0.170723	0.149885				0.133651	0.124616	0.22142				0.221851	0.27826	0.278939
0.167051	0.15874	0.159713				0.127251	0.150656	0.139258				0.227051	0.312347	0.249113
0.202851	0.220279	0.261209				0.151451	0.142863	0.165564				0.042851	0.058993	0.082157
0.213251	0.250533	0.232886				0.134651	0.131578	0.181704				0.090251	0.13348	0.137171
0.175051	0.197825	0.129357				0.313851	0.358866	0.384592				0.093851	0.1481	0.107243
0.202251	0.221895	0.200964				0.209251	0.261593	0.256079				0.060651	0.065331	0.059071
0.243651	0.271427	0.244409				0.132051	0.167422	0.188478				0.082451	0.107437	0.106978
0.196651	0.215917	0.253414				0.200451	0.207753	0.175091				0.188051	0.16497	0.23407
0.148851	0.143041	0.181088				0.201051	0.229203	0.276758				0.101651	0.128191	0.083625
0.145251	0.168938	0.121154				0.240651	0.266253	0.318801				0.130851	0.142821	0.15588
0.249051	0.299901	0.226152				0.143851	0.175911	0.163466				0.046051	0.044997	0.056957
0.194851	0.180013	0.203686				0.174051	0.189738	0.240939				0.081851	0.07728	0.074403
0.215251	0.260247	0.24238				0.233251	0.241324	0.249434				0.115251	0.128374	0.177773
0.208051	0.231231	0.229322				0.155651	0.177751	0.142341				0.086651	0.10456	0.082517
0.151051	0.185572	0.181051				0.143851	0.147016	0.154462				0.130451	0.143558	0.075042
0.144651	0.189613	0.103748				0.136251	0.155335	0.120235				0.066851	0.062811	0.059291
0.148251	0.18911	0.246092				0.135851	0.153882	0.141872				0.068851	0.104148	0.091719
0.177651	0.152643	0.166718				0.161651	0.158848	0.165579				0.162451	0.233249	0.216034
0.117651	0.15369	0.114761				0.129451	0.154202	0.040697				0.130451	0.181996	0.105696
0.219051	0.212919	0.218423				0.199851	0.258879	0.191086				0.055051	0.051442	0.066721
0.225051	0.259654	0.267801				0.236251	0.216069	0.288828				0.175251	0.232482	0.244124
0.126251	0.136858	0.105164				0.248851	0.279916	0.286654				0.145651	0.162764	0.171924
0.178251	0.220028	0.147039				0.187851	0.190864	0.22358				0.118851	0.141667	0.152191
0.170051	0.201182	0.211827				0.175651	0.175883	0.232326				0.156051	0.181497	0.184115
0.199651	0.27664	0.239978				0.091851	0.109046	0.08638				0.113651	0.162507	0.173112
0.165451	0.158371	0.133607				0.132251	0.13407	0.083833				0.127051	0.132037	0.103201
0.135251	0.143295	0.141282				0.110251	0.134509	0.132394				0.073651	0.069006	0.050967
0.123451	0.131831	0.188409				0.126851	0.138613	0.158056				0.099251	0.12948	0.103535
0.158451	0.171874	0.175597				0.125651	0.13579	0.085743				0.050451	0.051911	0.045331
0.189251	0.267476	0.179795				0.211851	0.255744	0.222973				0.076451	0.102111	0.088493
0.142051	0.18094	0.132717				0.164051	0.165904	0.21639				0.055251	0.047874	0.064153
0.287451	0.321413	0.28073				0.151451	0.188248	0.181931				0.125851	0.155327	0.147689
0.151451	0.16768	0.190618				0.178451	0.244393	0.218969				0.145051	0.194515	0.100477
0.205251	0.225848	0.232583				0.112051	0.105153	0.163946				0.182451	0.20266	0.20551
0.227051	0.247323	0.310706				0.115251	0.148776	0.14396				0.179251	0.204134	0.259951
0.156851	0.170203	0.165087				0.244051	0.274542	0.331555				0.168251	0.173072	0.19855
0.151051	0.177616	0.196218				0.117451	0.149024	0.101527				0.182251	0.158341	0.241951
0.136251	0.166926	0.069353				0.092251	0.081473	0.081794				0.169451	0.192949	0.124851
0.150251	0.187438	0.166286				0.064051	0.091034	0.0027				0.054651	0.068193	0.05055
0.186251	0.186335	0.148512				0.172851	0.197245	0.230389				0.174651	0.219718	0.182983
0.133051	0.207432	0.094444				0.176251	0.208864	0.212063				0.096651	0.111792	0.092136
0.250651	0.277661	0.332859				0.141451	0.131941	0.177369				0.063251	0.080593	0.084202
0.113251	0.103782	0.078481				0.210651	0.169938	0.214818				0.162451	0.170464	0.172717
0.181251	0.194263	0.146244				0.164251	0.185585	0.192423				0.115051	0.152936	0.086909
0.159851	0.215795	0.186249				0.169451	0.200037	0.201539				0.036851	0.040889	0.053563
0.159851	0.166281	0.172764				0.135651	0.139335	0.182492				0.058051	0.070318	0.106555
0.176051	0.202912	0.190314				0.229051	0.220916	0.299674				0.079851	0.093712	0.040381
0.130051	0.154094	0.131067				0.163851	0.175951	0.245438				0.067051	0.100272	0.083573
0.238851	0.297104	0.282079				0.137651	0.154223	0.108538				0.127451	0.163171	0.094678
0.195651	0.228659	0.283993				0.128251	0.166174	0.087483				0.211651	0.245137	0.213483
0.140451	0.141678	0.124128				0.166051	0.188925	0.1223				0.187251	0.192067	0.264524
0.213451	0.281088	0.235993				0.147651	0.213573	0.210766				0.222651	0.280426	0.296266
0.142851	0.145539	0.1957				0.140851	0.173199	0.163095				0.121651	0.142956	0.153394
0.192651	0.194116	0.183343				0.201851	0.214262	0.208055				0.150851	0.160438	0.167328
0.141651	0.12973	0.165391				0.168051	0.205738	0.140905				0.176251	0.181226	0.203646
0.125451	0.114331	0.110935				0.158451	0.176764	0.193806				0.123451	0.136013	0.103237
0.165251	0.158202	0.166767				0.148851	0.153766	0.109571				0.101851	0.140812	0.164854
0.121451	0.171743	0.11189				0.229651	0.286623	0.343722				0.160451	0.165164	0.212137
0.188251	0.179993	0.230902				0.194851	0.221619	0.215814				0.078651	0.076279	0.084473
0.132451	0.163566	0.126129				0.126251	0.141554	0.092802				0.183451	0.189492	0.231607
0.307651	0.371629	0.375709				0.136051	0.154094	0.1678				0.124651	0.158779	0.168804
0.208451	0.200428	0.250036				0.153451	0.165473	0.199077				0.077451	0.091267	0.081427
0.163851	0.205617	0.186798				0.124251	0.145443	0.084033				0.217051	0.156553	0.227563
0.102651	0.125517	0.111566				0.111451	0.138002	0.105971				0.092451	0.100515	0.117937
0.183451	0.2153	0.241735				0.172451	0.188873	0.215284				0.101451	0.123119	0.094927
0.157051	0.158964	0.125677				0.117651	0.123193	0.08755				0.084451	0.130626	0.109601
0.160451	0.156335	0.171196				0.152451	0.161522	0.163613				0.114451	0.119078	0.130651
0.183051	0.210604	0.233881				0.101651	0.143317	0.12669				0.049051	0.08264	0.071801
0.169251	0.162558	0.191626				0.147051	0.136633	0.158612				0.137251	0.155013	0.142471
0.172251	0.181896	0.161017				0.166451	0.175892	0.199757				0.048251	0.078134	0.049532
0.145251	0.149023	0.20854				0.139251	0.129685	0.137829				0.076251	0.080439	0.117589
0.214451	0.230243	0.178592				0.247251	0.266931	0.216531				0.096251	0.108665	0.151681
0.272451	0.279276	0.342193				0.136051	0.159368	0.1598				0.057651	0.050029	0.038882
0.097051	0.117398	0.132106				0.195251	0.232327	0.241443				0.084851	0.085449	0.048118
0.168051	0.195131	0.188364				0.131051	0.171452	0.186044				0.064451	0.067348	0.076128
0.127251	0.125614	0.096068				0.127051	0.151502	0.143054				0.107451	0.111356	0.089168
0.208451	0.269417	0.251209				0.189451	0.237363	0.204237				0.156851	0.201576	0.199573
0.215451	0.226573	0.288009				0.222051	0.245793	0.287724				0.100251	0.073961	0.092346
0.141851	0.171546	0.147666				0.151451	0.184015	0.252962				0.094651	0.125222	0.111031
0.174451	0.168444	0.20898				0.177651	0.204584	0.171718				0.083651	0.10297	0.106355
0.129651	0.163996	0.163772				0.264251	0.265891	0.268957				0.060051	0.042197	0.0365
0.174651	0.212106	0.27724				0.113251	0.12729	0.091055				0.063051	0.074266	0.047921
0.163851	0.172871	0.221657				0.179651	0.219405	0.1079				0.073651	0.079819	0.103106
0.142851	0.155428	0.17238				0.127851	0.154178	0.167666				0.103651	0.130383	0.111284
0.147651	0.164432	0.133023				0.114051	0.154378	0.070202				0.148051	0.147871	0.192885
0.173851	0.165749	0.167558				0.217451	0.227812	0.261953				0.044651	0.033166	0.04932
0.347501	0.368718	0.42922				0.206651	0.234713	0.25943				0.040051	0.074173	0.085272
0.202851	0.216393	0.292671				0.225451	0.218352	0.190774				0.128051	0.171386	0.118003
0.264651	0.276995	0.263733				0.152451	0.157988	0.193105				0.164651	0.215658	0.220957
0.184051	0.196659	0.127499				0.148051	0.155956	0.195151				0.082051	0.072505	0.075413
0.111051	0.152106	0.103821				0.162251	0.1762	0.157606				0.141051	0.179676	0.165565
0.178651	0.197275	0.217764				0.095651	0.115912	0.078819				0.072851	0.061732	0.044562
0.149851	0.185606	0.185499				0.164451	0.165466	0.190706				0.054451	0.06615	0.081711
0.229651	0.273797	0.253266				0.077051	0.092079	0.048045				0.083051	0.098593	0.03801
0.201651	0.265029	0.24562				0.158251	0.162085	0.211242				0.056051	0.060964	0.074694
0.195251	0.226374	0.232508				0.177451	0.249233	0.207631				0.084051	0.088097	0.132298
0.148851	0.200044	0.12057				0.199451	0.255872	0.271245				0.072651	0.090122	0.103044
0.148851	0.148812	0.138131				0.141851	0.137439	0.129551				0.086651	0.123576	0.123091
0.173251	0.184852	0.276849				0.184451	0.240298	0.17572				0.114251	0.146647	0.125078
0.166851	0.167742	0.179798				0.129051	0.09581	0.16012				0.114251	0.135324	0.150968
0.174051	0.179929	0.241748				0.180451	0.198359	0.211767				0.128051	0.115454	0.126166
0.115451	0.170191	0.104975				0.093251	0.12478	0.070411				0.051451	0.055037	0.048261
0.119051	0.155972	0.180638				0.141851	0.156596	0.145287				0.078851	0.09167	0.074596
0.160451	0.169898	0.220486				0.115451	0.114515	0.146426				0.164851	0.194639	0.163972
0.103251	0.147584	0.134557				0.192251	0.25274	0.191268				0.171051	0.204258	0.036127
0.153251	0.173214	0.151238				0.111051	0.139519	0.090803				0.164051	0.246857	0.112857
0.176051	0.17688	0.163397				0.291651	0.350579	0.352642				0.167651	0.175326	0.119256
0.139851	0.127277	0.142246				0.128851	0.150723	0.178668				0.157851	0.16747	0.175956
0.268651	0.287201	0.323796				0.176851	0.202668	0.282179				0.093451	0.124223	0.121753
0.206051	0.205835	0.185029				0.258251	0.262023	0.290162				0.138251	0.148328	0.118303
0.142851	0.164945	0.071714				0.214051	0.198759	0.224073				0.077451	0.109097	0.039488
0.172251	0.148513	0.178177				0.228651	0.228135	0.182965				0.136251	0.14643	0.15111
0.248451	0.269809	0.259782				0.234651	0.305336	0.29597				0.134851	0.168327	0.142776
0.111051	0.118039	0.102235				0.132451	0.122356	0.136629				0.107251	0.149644	0.130319
0.277651	0.34317	0.324155				0.109651	0.151051	0.10647				0.161651	0.186522	0.159182
0.160851	0.186201	0.149971				0.116251	0.105154	0.154167				0.149251	0.216937	0.258971
0.154051	0.179054	0.210871				0.139851	0.157083	0.143963				0.215251	0.196852	0.261955
0.088851	0.09063	0.070969				0.155651	0.126219	0.181374				0.147651	0.201758	0.180138
0.175651	0.164723	0.213496				0.149651	0.195029	0.193993				0.102651	0.11292	0.144245
0.187451	0.171779	0.213775				0.147051	0.142123	0.126806				0.177851	0.186677	0.177526
0.173851	0.240233	0.125528				0.102051	0.114733	0.075459				0.057251	0.055233	0.052996
0.176651	0.241428	0.253424				0.143251	0.17404	0.157721				0.172051	0.161335	0.219987
0.131851	0.150325	0.067384				0.137851	0.158888	0.181372				0.065451	0.090223	0.128035
0.206451	0.192163	0.214958				0.160851	0.179293	0.159402				0.144651	0.17746	0.15497
0.210651	0.235982	0.214907				0.153851	0.166122	0.20974				0.068251	0.074875	0.094036
0.206051	0.205668	0.214851				0.172451	0.23098	0.18309				0.106251	0.125882	0.110797
0.173651	0.238769	0.194549				0.148651	0.133411	0.180309				0.128451	0.157234	0.147794
0.228651	0.220078	0.286171				0.150651	0.187141	0.199814				0.092251	0.100357	0.090012
0.200651	0.276778	0.273002				0.107251	0.155124	0.081107				0.049451	0.054076	0.072121
0.109651	0.12342	0.074847				0.172451	0.192758	0.154657				0.111851	0.152623	0.14729
0.192251	0.210221	0.245908				0.171451	0.164231	0.24679				0.154051	0.146545	0.128181
0.228451	0.257118	0.234003				0.139651	0.170988	0.176902				0.037851	0.050203	0.057611
0.193651	0.2173	0.127363				0.207051	0.227042	0.182233				0.080451	0.096441	0.073702
0.155651	0.149988	0.20038				0.121051	0.12424	0.108573				0.063851	0.065223	0.089479
0.183451	0.202451	0.164827				0.182051	0.252346	0.256283				0.053051	0.052556	0.039595
0.162851	0.17565	0.167537				0.113851	0.12874	0.134227				0.181851	0.283034	0.212056
0.136251	0.160738	0.15035				0.168851	0.173762	0.191093				0.124851	0.142156	0.12391
0.128851	0.130078	0.159084				0.213851	0.2383	0.292395				0.134851	0.129127	0.188642
0.116451	0.127441	0.061197				0.202451	0.18133	0.221848				0.118251	0.12601	0.134733
0.180251	0.243911	0.201849				0.136851	0.153385	0.12525				0.099651	0.112315	0.107479
0.203451	0.237587	0.202023				0.145651	0.178213	0.16763				0.116051	0.129981	0.172434
0.193451	0.219235	0.197703				0.106851	0.10078	0.062649				0.106251	0.097653	0.115825
0.124251	0.144898	0.134903				0.191251	0.203657	0.248692				0.159051	0.14242	0.200053
0.189851	0.201629	0.150006				0.218651	0.2314	0.175866				0.079451	0.124085	0.104796
0.213051	0.240592	0.224752				0.116851	0.139443	0.111907				0.171651	0.167266	0.185612
0.185251	0.222625	0.225573				0.214251	0.233474	0.298345				0.087051	0.094869	0.078439
0.164651	0.20514	0.177643				0.224651	0.243791	0.251996				0.087651	0.08213	0.110822
0.154451	0.200736	0.138244				0.168451	0.224145	0.18125				0.192251	0.281641	0.212302
0.254451	0.267348	0.286049				0.164051	0.129356	0.176072				0.053251	0.04461	0.048412
0.235451	0.28211	0.278043				0.114851	0.148326	0.038623				0.100251	0.131115	0.185133
0.173251	0.224092	0.16586				0.195051	0.219781	0.242903				0.073251	0.10346	0.097353
0.202851	0.256402	0.270155				0.120051	0.133932	0.121135				0.118451	0.13043	0.137327
0.179051	0.167979	0.259282				0.109251	0.117486	0.108946				0.137251	0.16856	0.16321
0.114651	0.121201	0.084194				0.082251	0.10781	0.036558				0.134851	0.110732	0.137594
0.131851	0.147059	0.100823				0.154851	0.180077	0.211525				0.173651	0.194206	0.213024
0.184851	0.194039	0.203496				0.138251	0.168681	0.157519				0.081851	0.067613	0.06407
0.122251	0.167279	0.089175				0.085651	0.093038	0.086362				0.029851	0.025669	0.008489
0.089851	0.108596	0.102872				0.261251	0.329376	0.396213				0.110651	0.126304	0.131296
0.168051	0.212625	0.148224				0.183651	0.19792	0.190643				0.180051	0.225885	0.201713
0.160051	0.178641	0.227334				0.131651	0.141774	0.084492				0.101651	0.116879	0.109913
0.116051	0.131262	0.139912				0.170251	0.20681	0.216941				0.093451	0.101952	0.103619
0.154851	0.177479	0.138575				0.158251	0.193609	0.155368				0.115851	0.125652	0.136757
0.265451	0.282067	0.379856				0.149651	0.151473	0.146287				0.115851	0.110025	0.100439
0.194651	0.258704	0.294604				0.166251	0.145927	0.177718				0.139451	0.168338	0.13251
0.144851	0.168767	0.145158				0.304651	0.337836	0.349237				0.129051	0.135357	0.128894
0.156451	0.15827	0.136613				0.210251	0.237113	0.273478				0.100251	0.134165	0.112702
0.209851	0.230214	0.224267				0.113451	0.13454	0.123672				0.142251	0.157326	0.115937
0.122451	0.126879	0.171607				0.161251	0.141713	0.144354				0.149451	0.191525	0.198074
0.253051	0.299496	0.345348				0.144651	0.152366	0.153532				0.162651	0.185608	0.131349
0.249451	0.314263	0.198645				0.162051	0.171438	0.130459				0.041451	0.052151	0.033388
0.174651	0.185839	0.181757				0.182851	0.209874	0.181738				0.057651	0.066158	0.030645
0.238851	0.259325	0.285828				0.160051	0.162935	0.125201				0.085651	0.132769	0.070602
0.220051	0.247133	0.198699				0.141851	0.160881	0.152078				0.061851	0.050557	0.047381
0.134251	0.135419	0.190503				0.107051	0.104635	0.044453				0.036051	0.052911	0.086009
0.157251	0.178102	0.180095				0.159051	0.180305	0.128237				0.176251	0.170021	0.218779
0.107251	0.146901	0.089648				0.191451	0.207988	0.261286				0.140851	0.134236	0.143662
0.105451	0.108878	0.110542				0.158251	0.199315	0.220499				0.086451	0.11951	0.134842
0.303051	0.296724	0.32549				0.159051	0.174524	0.18711				0.081051	0.077919	0.114304
0.136851	0.13239	0.116799				0.257918	0.322147	0.421652				0.111051	0.101855	0.101694
0.177851	0.197383	0.276361				0.147851	0.178593	0.152932				0.179651	0.189701	0.280918
0.179451	0.174722	0.217344				0.166451	0.164123	0.171633				0.146251	0.214015	0.169824
0.268251	0.300091	0.299827				0.105851	0.145232	0.062825				0.117651	0.142266	0.114736
0.152451	0.158084	0.200835				0.229451	0.236186	0.293787				0.056251	0.062621	0.072231
0.224651	0.230774	0.212189				0.150051	0.161441	0.115275				0.123451	0.141035	0.104513
0.201251	0.216954	0.271693				0.232851	0.217257	0.28912				0.099051	0.109432	0.11691
0.206051	0.186754	0.208246				0.111051	0.121228	0.116027				0.065651	0.079395	0.083167
0.204451	0.178758	0.255442				0.110851	0.108855	0.130213				0.130851	0.151485	0.164555
0.193451	0.199341	0.245628				0.188651	0.245007	0.243634				0.131451	0.159867	0.108645
0.104851	0.10765	0.055939				0.266251	0.291467	0.328938				0.084451	0.082062	0.076983
0.167651	0.203807	0.22473				0.127051	0.156724	0.16985				0.097451	0.103854	0.108455
0.237451	0.257739	0.248				0.221451	0.226315	0.345678				0.057251	0.045905	0.037897
0.257051	0.284556	0.346946				0.129251	0.166403	0.161933				0.140251	0.155519	0.142201
0.345451	0.388316	0.338871				0.168051	0.163304	0.191942				0.054651	0.0794	0.085135
0.145851	0.203061	0.152891				0.117251	0.144877	0.14061				0.119851	0.158193	0.089218
0.260051	0.311573	0.325844				0.134651	0.123574	0.172177				0.110851	0.124722	0.141448
0.142451	0.139537	0.176893				0.198451	0.221524	0.241149				0.097651	0.09364	0.076388
0.194851	0.194	0.116678				0.107251	0.105118	0.136613				0.138651	0.15653	0.152272
0.174851	0.180552	0.179577				0.127451	0.143524	0.147376				0.116851	0.096882	0.13127
0.108651	0.129991	0.1505				0.108851	0.122412	0.105741				0.139451	0.153067	0.144451
0.196051	0.208526	0.274735				0.194251	0.186845	0.194221				0.103451	0.126506	0.129382
0.193651	0.215505	0.18532				0.143051	0.157016	0.208241				0.140251	0.148146	0.182829
0.151251	0.163906	0.161483				0.232451	0.238361	0.263384				0.163051	0.215565	0.164011
0.150451	0.198296	0.159762				0.165251	0.166893	0.155362				0.064851	0.079883	0.086549
0.251651	0.271431	0.30144				0.126651	0.135924	0.173605				0.162451	0.220198	0.195586
0.111251	0.155118	0.125614				0.201651	0.192413	0.170318				0.073251	0.108864	0.120936
0.142451	0.142684	0.126147				0.173251	0.144765	0.177676				0.188451	0.205914	0.302031
0.202651	0.224732	0.294304				0.160051	0.141116	0.217554				0.111851	0.108375	0.108354
0.169651	0.194901	0.224248				0.104451	0.125464	0.129786				0.146851	0.142776	0.165827
0.166851	0.209856	0.198816				0.139451	0.131999	0.128425				0.099651	0.134409	0.137812
0.159251	0.21069	0.120689				0.136651	0.145752	0.166295				0.130051	0.136353	0.145958
0.156051	0.22304	0.180301				0.113251	0.115121	0.0909				0.076451	0.077298	0.072799
0.145251	0.140583	0.201592				0.143051	0.17214	0.151591				0.063051	0.070288	0.086481
0.200651	0.184384	0.193312				0.107851	0.106781	0.078478				0.170851	0.169539	0.194817
0.170651	0.223969	0.17998				0.110651	0.119153	0.080975				0.186651	0.223972	0.219192
0.172451	0.176444	0.204569				0.137651	0.142915	0.136785				0.038451	0.048417	0.077189
0.159651	0.208169	0.221709				0.263651	0.273165	0.331003				0.056851	0.061394	0.06398
0.162851	0.185046	0.206978				0.132451	0.127643	0.14167				0.056251	0.090313	0.105677
0.195651	0.207549	0.216644				0.174651	0.212665	0.113753				0.071851	0.062467	0.058161
0.314651	0.38523	0.392035				0.191051	0.21728	0.194072				0.120651	0.097844	0.139823
0.214851	0.257185	0.180183				0.129251	0.154377	0.115231				0.115051	0.146423	0.114898
0.119651	0.113204	0.122084				0.092451	0.107834	0.076824				0.109051	0.135705	0.096518
0.157251	0.161614	0.167327				0.178251	0.230487	0.262246				0.131651	0.145325	0.203581
0.191451	0.181101	0.161201				0.159251	0.159856	0.129454				0.074851	0.068785	0.11274
0.256051	0.255101	0.287983				0.130451	0.165873	0.132743				0.055251	0.068224	0.026716
0.155651	0.200249	0.11929				0.163451	0.195174	0.115415				0.077851	0.094707	0.103227
0.162051	0.155648	0.149054				0.145651	0.134971	0.211435				0.135851	0.184885	0.031755
0.165851	0.21377	0.146709				0.174051	0.184796	0.254204				0.069651	0.07113	0.088811
0.218451	0.232104	0.179613				0.176451	0.206396	0.235774				0.065251	0.052112	0.056944
0.150651	0.130506	0.134377				0.175051	0.176195	0.161073				0.083651	0.103548	0.089873
0.253451	0.244495	0.236682				0.183051	0.175172	0.19622				0.089651	0.090084	0.138292
0.159651	0.170206	0.171639				0.210851	0.239081	0.219809				0.084851	0.071224	0.094786
0.164051	0.174177	0.18045				0.111851	0.123297	0.093814				0.125651	0.16425	0.115215
0.211051	0.223964	0.240881				0.180251	0.221358	0.153034				0.110651	0.092242	0.146773
0.172851	0.186368	0.180186				0.103051	0.122674	0.089317				0.249451	0.283686	0.205822
0.189051	0.167878	0.155699				0.184051	0.206555	0.151831				0.102051	0.127981	0.088991
0.263651	0.310728	0.301689				0.168051	0.184296	0.169151				0.045451	0.072446	0.050609
0.142451	0.179402	0.201246				0.122851	0.110881	0.148367				0.109251	0.106168	0.130827
0.206851	0.217906	0.216199				0.255051	0.276171	0.31984				0.139851	0.149347	0.163486
0.134451	0.131826	0.17139				0.121251	0.133458	0.123879				0.162851	0.178719	0.2244
0.222051	0.278414	0.216475				0.153851	0.163816	0.10859				0.093251	0.14104	0.090719
0.159051	0.16668	0.190602				0.193251	0.180031	0.213128				0.134051	0.12935	0.141267
0.196451	0.2038	0.194935				0.273651	0.294171	0.258072				0.164051	0.182613	0.178723
0.193251	0.205786	0.177307				0.163051	0.200432	0.201312				0.170051	0.219416	0.159417
0.109451	0.129342	0.123064				0.198451	0.179583	0.249096				0.124451	0.135906	0.150831
0.164851	0.170598	0.175253				0.106251	0.107891	0.04849				0.096051	0.096684	0.14073
0.308451	0.36305	0.367742				0.301251	0.369087	0.428327				0.061451	0.080506	0.084673
0.122651	0.14863	0.122928				0.128051	0.156662	0.138976				0.220651	0.269263	0.242866
0.160851	0.203025	0.122755				0.168051	0.165623	0.135398				0.141451	0.176253	0.148493
0.192051	0.254232	0.275981				0.184051	0.178485	0.206164				0.124051	0.118606	0.135066
0.193051	0.187979	0.17617				0.113851	0.099494	0.058867				0.141451	0.169557	0.215373
0.166251	0.181726	0.237502				0.174251	0.251475	0.183978				0.131251	0.137599	0.160004
0.164651	0.224746	0.145089				0.133651	0.171811	0.119366				0.108651	0.105938	0.150984
0.164251	0.176767	0.148343				0.232651	0.266561	0.288103				0.054651	0.060063	0.087431
0.181651	0.217249	0.205956				0.175051	0.176814	0.13908				0.087451	0.074468	0.099569
0.240451	0.239056	0.333856				0.209851	0.237227	0.17455				0.045851	0.059268	0.085329
0.179851	0.204731	0.228984				0.156451	0.179824	0.168246				0.149651	0.163944	0.174878
0.206051	0.248206	0.218317				0.144251	0.199065	0.167886				0.103051	0.104886	0.147592
0.217451	0.314051	0.240898				0.193851	0.19716	0.23092				0.229851	0.287642	0.267699
0.228251	0.256703	0.253231				0.154051	0.134921	0.115777				0.081051	0.104373	0.09272
0.139051	0.178742	0.181232				0.190051	0.205041	0.16734				0.110851	0.127139	0.07501
0.097651	0.117305	0.051581				0.169451	0.196919	0.157299				0.072651	0.084529	0.082621
0.106451	0.117166	0.107806				0.166851	0.17876	0.218802				0.135451	0.142775	0.197657
0.178651	0.184525	0.169646				0.106651	0.11591	0.064697				0.044251	0.051663	0.056456
0.128451	0.147901	0.161498				0.141651	0.163989	0.138237				0.114251	0.100214	0.110828
0.151851	0.164249	0.167528				0.156251	0.164396	0.196466				0.186851	0.205274	0.221655
0.149851	0.156211	0.179444				0.146051	0.17181	0.215045				0.165851	0.146041	0.182716
0.174051	0.161019	0.138068				0.185051	0.151164	0.180959				0.071451	0.126794	0.086297
0.210251	0.23363	0.253124				0.146451	0.16859	0.191804				0.118851	0.121075	0.155978
0.180451	0.199084	0.203612				0.175451	0.176045	0.180194				0.047251	0.045302	0.035209
0.270651	0.273607	0.337379				0.157851	0.154492	0.163842				0.149651	0.132012	0.183966
0.147251	0.160086	0.112703				0.079851	0.111634	0.136361				0.049651	0.019478	0.010289
0.272751	0.346819	0.283965				0.153651	0.151093	0.1506				0.125051	0.124384	0.091641
0.174051	0.206484	0.161824				0.162451	0.183381	0.238032				0.072451	0.083886	0.094038
0.277851	0.334994	0.280267				0.145451	0.149619	0.074354				0.065851	0.057891	0.108131
0.152051	0.187124	0.106743				0.235451	0.263894	0.298548				0.072051	0.093445	0.098688
0.181651	0.18333	0.204351				0.141851	0.18095	0.158932				0.272251	0.353093	0.377145
0.189451	0.254599	0.306085				0.153451	0.189974	0.233885				0.168251	0.170268	0.19614
0.092051	0.104851	0.128058				0.206051	0.245452	0.183664				0.110051	0.112686	0.151886
0.223251	0.210394	0.184257				0.121851	0.112828	0.158441				0.059251	0.065139	0.046308
0.168451	0.168456	0.192566				0.148251	0.146701	0.142542				0.127051	0.136775	0.193351
0.256851	0.285089	0.368533				0.127451	0.1499	0.114898				0.124851	0.139801	0.139489
0.161851	0.214193	0.21278				0.105051	0.135475	0.113768				0.086451	0.091709	0.133241
0.160851	0.177062	0.12837				0.140651	0.169708	0.098617				0.037651	0.048834	0.053211
0.192451	0.17646	0.204444				0.117851	0.122965	0.124651				0.052651	0.016768	0.041974
0.148651	0.136557	0.212014				0.180451	0.21387	0.227317				0.153051	0.140874	0.163257
0.220418	0.280841	0.300838				0.200451	0.208206	0.272199				0.088451	0.116352	0.128386
0.121451	0.132399	0.147467				0.127651	0.139006	0.110615				0.132451	0.224541	0.19248
0.171251	0.210413	0.150401				0.163851	0.18507	0.209495				0.041851	0.053091	0.065547
0.208051	0.224062	0.226279				0.161251	0.181829	0.158714				0.061451	0.059828	0.052994
0.136851	0.171547	0.134356				0.202051	0.198477	0.20253				0.158251	0.189695	0.20118
0.139051	0.169663	0.230953				0.143251	0.150342	0.070775				0.121651	0.117361	0.128072
0.270051	0.271434	0.290169				0.098251	0.133917	0.076388				0.099251	0.133655	0.05661
0.159851	0.199758	0.156326				0.213851	0.299506	0.246574				0.226251	0.287411	0.246462
0.184051	0.217698	0.239886				0.150451	0.153476	0.188932				0.130251	0.118518	0.141639
0.205851	0.226592	0.213532				0.170251	0.14226	0.206306				0.059851	0.06896	0.09104
0.124451	0.130307	0.078434				0.106851	0.102583	0.129016				0.213451	0.268323	0.27774
0.134651	0.179065	0.123299				0.143851	0.16831	0.138658				0.062051	0.070181	0.102079
0.175851	0.162532	0.146086				0.148051	0.14334	0.124436				0.065051	0.060322	0.049547
0.186251	0.214629	0.201033				0.149051	0.151806	0.099927				0.133851	0.134015	0.138915
0.160251	0.168263	0.250216				0.130051	0.186789	0.149225				0.167251	0.174953	0.126898
0.184851	0.204388	0.214209				0.102451	0.112102	0.132849				0.130251	0.134675	0.196118
0.111251	0.128768	0.152926				0.146251	0.195562	0.200957				0.057451	0.08457	0.098661
0.163851	0.192781	0.171446				0.133451	0.150305	0.166972				0.068651	0.052574	0.050615
0.157051	0.190142	0.171421				0.165651	0.16171	0.196627				0.056251	0.02816	0.034825
0.176451	0.180024	0.161269				0.103851	0.136168	0.177129				0.057651	0.052901	0.049375
0.148451	0.15558	0.217037				0.128451	0.1593	0.159389				0.048451	0.082453	0.070507
0.310251	0.347402	0.259589				0.105251	0.123447	0.119981				0.178651	0.191898	0.116204
0.181451	0.173867	0.147009				0.194651	0.145021	0.163125				0.093051	0.100815	0.042745
0.306751	0.376673	0.428338				0.188651	0.189937	0.225596				0.151651	0.201969	0.105813
0.225051	0.27044	0.225008				0.183451	0.179522	0.281502				0.150851	0.179279	0.137251
0.128851	0.150741	0.127835				0.210251	0.219783	0.289068				0.126451	0.152373	0.12789
0.131051	0.166378	0.116992				0.172651	0.200178	0.258716				0.052251	0.052566	0.039375
0.204451	0.231577	0.235689				0.165651	0.197795	0.185582				0.108851	0.129396	0.044532
0.321651	0.396791	0.330166				0.220651	0.235274	0.272584				0.164051	0.178896	0.244618
0.284751	0.35058	0.308148				0.156251	0.178335	0.160066				0.313251	0.362353	0.414371
0.130051	0.136209	0.156717				0.216051	0.2236	0.235075				0.043451	0.016967	0.015758
0.150851	0.134873	0.152241				0.159251	0.161372	0.194125				0.204651	0.258325	0.297205
0.163051	0.130548	0.188938				0.148051	0.156165	0.129447				0.054251	0.06631	0.091564
0.217451	0.24391	0.27352				0.134451	0.132374	0.136738				0.096851	0.114864	0.119813
0.184251	0.1772	0.258569				0.209851	0.234924	0.237512				0.063651	0.056363	0.081875
0.206851	0.21687	0.259313				0.241851	0.23235	0.311237				0.094651	0.074522	0.054983
0.205051	0.202952	0.20357				0.145851	0.17144	0.170412				0.096051	0.08695	0.109142
0.236851	0.295059	0.341455				0.148651	0.140341	0.141116				0.191251	0.192894	0.19433
0.156251	0.157463	0.176107				0.108651	0.126014	0.096927				0.113251	0.130385	0.187606
0.142251	0.155014	0.106098				0.099451	0.11576	0.087871				0.081251	0.090806	0.083201
0.159251	0.195023	0.224479				0.115851	0.156096	0.08696				0.177251	0.196517	0.24749
0.144451	0.176892	0.209528				0.234251	0.246623	0.255933				0.078851	0.081809	0.043389
0.179051	0.191968	0.138513				0.147651	0.160854	0.179975				0.093451	0.112338	0.099206
0.152251	0.157672	0.165746				0.129051	0.132375	0.145793				0.253851	0.28295	0.286412
0.163651	0.17193	0.175487				0.225251	0.269935	0.27647				0.065651	0.046421	0.055858
0.207651	0.241894	0.253609				0.159451	0.162993	0.123382				0.100251	0.092442	0.137525
0.190451	0.210627	0.199925				0.271051	0.336964	0.361314				0.085451	0.074594	0.076858
0.148051	0.153081	0.120729				0.118851	0.112021	0.146122				0.055051	0.063917	0.086078
0.191251	0.180848	0.16766				0.176051	0.197066	0.267827				0.160651	0.216726	0.163603
0.211251	0.247777	0.285929				0.152051	0.153652	0.147934				0.091051	0.118097	0.119128
0.221251	0.222383	0.178618				0.073451	0.109482	0.071529				0.119051	0.130412	0.142622
0.128851	0.126598	0.14821				0.185451	0.180392	0.212863				0.134851	0.186208	0.095894
0.135851	0.141266	0.188542				0.127851	0.161373	0.163245				0.115451	0.13397	0.126129
0.126651	0.135173	0.183658				0.158851	0.17335	0.109913				0.130851	0.132069	0.154108
0.141051	0.149201	0.137328				0.158251	0.164423	0.182869				0.105251	0.12971	0.12802
0.210451	0.232545	0.253208				0.164851	0.200591	0.171533				0.095851	0.106322	0.056486
0.190051	0.232134	0.25092				0.136451	0.178309	0.15868				0.079651	0.087473	0.081929
0.170851	0.167742	0.190585				0.204051	0.197139	0.228073				0.073851	0.101296	0.127353
0.132651	0.115083	0.144181				0.132051	0.165216	0.115422				0.084451	0.113206	0.134303
0.177451	0.149125	0.161781				0.174051	0.243272	0.214417				0.176851	0.202405	0.263479
0.251051	0.29043	0.317371				0.207451	0.229117	0.293801				0.060651	0.068721	0.108692
0.147451	0.165728	0.158286				0.225051	0.208926	0.250421				0.130451	0.109907	0.167475
0.167851	0.163205	0.201225				0.214051	0.258741	0.253419				0.099851	0.121221	0.159381
0.172251	0.195005	0.178434				0.165051	0.156861	0.111487				0.082451	0.075505	0.040088
0.146451	0.126125	0.13858				0.314851	0.390343	0.427001				0.131251	0.116367	0.170249
0.113451	0.121784	0.130827				0.161651	0.162919	0.15185				0.077851	0.106032	0.113552
0.113651	0.157404	0.111973				0.193451	0.217178	0.262859				0.109251	0.12794	0.151545
0.287251	0.317096	0.405294				0.144851	0.186995	0.191156				0.067451	0.088646	0.092368
0.220451	0.262424	0.246955				0.173051	0.146066	0.18765				0.103251	0.128842	0.114556
0.259585	0.313183	0.360584				0.250251	0.286711	0.392123				0.095851	0.083143	0.072789
0.179251	0.211423	0.132243				0.137451	0.123034	0.096039				0.278451	0.323398	0.348683
0.262051	0.273075	0.277632				0.118651	0.164846	0.082135				0.061651	0.063587	0.091684
0.178251	0.179292	0.148664				0.105651	0.126367	0.151555				0.195851	0.318273	0.276805
0.174651	0.200856	0.263717				0.110251	0.125719	0.101149				0.077251	0.105893	0.098621
0.214851	0.257671	0.256541				0.241851	0.284247	0.343579				0.069451	0.061098	0.070206
0.131651	0.151288	0.106989				0.285851	0.351265	0.411612				0.294651	0.337769	0.341392
0.204651	0.211177	0.176627				0.144251	0.173227	0.091805				0.047451	0.07316	0.057127
0.133851	0.15824	0.172989				0.138451	0.120088	0.158733				0.100251	0.123783	0.162891
0.167051	0.179212	0.169275				0.141851	0.154529	0.144646				0.129651	0.151641	0.125104
0.194051	0.20266	0.21832				0.185651	0.224937	0.19884				0.195851	0.255544	0.224321
0.171851	0.173204	0.215968				0.190251	0.210262	0.223107				0.066251	0.097918	0.114447
0.195851	0.19643	0.243875				0.230251	0.254185	0.307916				0.120051	0.105419	0.126277
0.210251	0.225349	0.192902				0.196251	0.237552	0.215531				0.058851	0.052098	0.054463
0.163451	0.157853	0.216945				0.206251	0.228256	0.267823				0.111051	0.147586	0.151957
0.229451	0.251264	0.255692				0.119451	0.158462	0.110575				0.072651	0.073963	0.086538
0.253651	0.325431	0.260744				0.137651	0.142079	0.153199				0.063051	0.049102	0.044206
0.204651	0.231697	0.142119				0.123251	0.124989	0.081482				0.138651	0.160447	0.197585
0.167251	0.152898	0.132772				0.162851	0.17905	0.200853				0.063051	0.068939	0.107966
0.189651	0.24048	0.184556				0.147651	0.178089	0.149242				0.093651	0.111424	0.108399
0.195651	0.220482	0.30888				0.173851	0.176067	0.178759				0.073051	0.089398	0.091159
0.179451	0.182392	0.174494				0.176251	0.150063	0.207173				0.110251	0.168831	0.107365
0.168651	0.159489	0.238978				0.140651	0.100913	0.131872				0.181051	0.191616	0.18025
0.134451	0.1511	0.135209				0.195051	0.208174	0.252855				0.075051	0.048726	0.044072
0.140651	0.170297	0.093072				0.183051	0.217974	0.232037				0.290251	0.321842	0.464272
0.218651	0.206013	0.217126				0.182051	0.20177	0.226633				0.149251	0.185404	0.106882
0.137451	0.188432	0.168157				0.125251	0.145711	0.150246				0.089251	0.095631	0.090995
0.253851	0.233945	0.261932				0.192651	0.213452	0.265321				0.114851	0.104011	0.10509
0.218451	0.218482	0.207463				0.202651	0.252723	0.174932				0.059051	0.072456	0.102846
0.281251	0.302232	0.399064				0.198451	0.210888	0.278588				0.075651	0.077749	0.061638
0.170051	0.210045	0.175416				0.133251	0.186321	0.13075				0.225651	0.238344	0.221654
0.192651	0.218256	0.253045				0.104251	0.090246	0.121755				0.099651	0.126292	0.155031
0.190851	0.22894	0.194488				0.093651	0.109536	0.064915				0.069451	0.064447	0.057701
0.146851	0.164493	0.084094				0.130251	0.174927	0.130929				0.146051	0.196288	0.065149
0.196651	0.213909	0.245123				0.224851	0.275409	0.255733				0.057051	0.068382	0.067788
0.145451	0.146704	0.168019				0.154651	0.171194	0.137981				0.053451	0.065824	0.085043
0.197251	0.219771	0.255956				0.134451	0.149812	0.163601				0.086651	0.113392	0.090191
0.232851	0.297648	0.234752				0.218851	0.244603	0.27419				0.059051	0.059271	0.057645
0.112651	0.138579	0.10486				0.090851	0.090446	0.044712				0.040251	0.049812	0.055463
0.142051	0.17183	0.168195				0.184051	0.19424	0.291596				0.076251	0.098074	0.02595
0.151251	0.153058	0.148048				0.174051	0.199425	0.116294				0.165051	0.141504	0.23641
0.135851	0.131929	0.068925				0.138851	0.156662	0.16808				0.315918	0.378143	0.42538
0.177651	0.213187	0.215466				0.179051	0.192467	0.218357				0.073651	0.115944	0.147879
0.129051	0.137616	0.1517				0.227651	0.254001	0.23081				0.171051	0.191842	0.233924
0.256251	0.29699	0.284461				0.110651	0.123042	0.050453				0.090251	0.091341	0.085817
0.192451	0.159595	0.192004				0.163451	0.175615	0.247343				0.107451	0.112762	0.134179
0.164451	0.131266	0.149699				0.112251	0.129502	0.070764				0.090651	0.120327	0.091837
0.150451	0.158816	0.166465				0.183851	0.208366	0.217746				0.121451	0.126882	0.091616
0.113051	0.144722	0.107887				0.117651	0.134786	0.119157				0.080851	0.077355	0.103863
0.147251	0.19072	0.163918				0.142451	0.163382	0.196127				0.076051	0.08814	0.093952
0.166851	0.163942	0.21496				0.174451	0.170878	0.176704				0.115451	0.166319	0.130537
0.174051	0.167174	0.158049				0.166851	0.19375	0.151325				0.091851	0.121326	0.109361
0.173651	0.211586	0.154185				0.120051	0.130373	0.053981				0.093651	0.097602	0.040724
0.242851	0.288672	0.275578				0.207651	0.205108	0.237262				0.088451	0.126926	0.106398
0.202651	0.196697	0.212532				0.188051	0.213609	0.161675				0.178051	0.197804	0.200043
0.173051	0.191331	0.15513				0.251051	0.31045	0.344143				0.103051	0.138867	0.162572
0.241051	0.275937	0.285594				0.105251	0.144217	0.129084				0.052051	0.092937	-0.029325
0.148651	0.170081	0.166494				0.164251	0.200608	0.164695				0.040451	0.052771	0.046795
0.194251	0.19212	0.19178				0.167451	0.170388	0.223139				0.119451	0.085792	0.12937
0.308051	0.295803	0.394586				0.107851	0.121424	0.098217				0.141451	0.155144	0.135793
0.153451	0.147701	0.137585				0.166651	0.200539	0.164508				0.132851	0.148581	0.125024
0.248051	0.24082	0.232104				0.190651	0.194191	0.250553				0.119051	0.136976	0.1343
0.140851	0.11874	0.160523				0.126851	0.151558	0.13121				0.083651	0.074815	0.091888
0.144851	0.190027	0.227541				0.158851	0.164513	0.1243				0.086451	0.125348	0.092528
0.114451	0.13445	0.090346				0.186851	0.227648	0.236753				0.141051	0.174246	0.194662
0.184451	0.202149	0.181615				0.172651	0.190348	0.148182				0.116451	0.142775	0.122175
0.164451	0.200506	0.1985				0.123251	0.175417	0.163577				0.142251	0.198668	0.200794
0.183051	0.219952	0.264523				0.104451	0.12103	0.045189				0.069651	0.071592	0.079657
0.164051	0.217211	0.199958				0.190251	0.255566	0.264671				0.051651	0.060056	0.066071
0.098051	0.108321	0.076239				0.141451	0.166546	0.191748				0.129051	0.115545	0.131675
0.182851	0.200072	0.195797				0.159851	0.158245	0.184225				0.122251	0.122299	0.146326
0.182451	0.223778	0.186972				0.138451	0.129509	0.132498				0.108651	0.110629	0.135957
0.196851	0.239779	0.253186				0.293651	0.303854	0.336393				0.052451	0.067183	0.092441
0.217051	0.228321	0.229331				0.231251	0.275959	0.217578				0.077451	0.101299	0.104456
0.149451	0.163201	0.138953				0.147451	0.184223	0.201037				0.062651	0.068975	0.087825
0.202651	0.224582	0.281835				0.213251	0.243547	0.200934				0.181451	0.196281	0.2465
0.207051	0.228677	0.253118				0.180451	0.151047	0.157435				0.107451	0.145541	0.161493
0.133651	0.173746	0.142118				0.183451	0.211561	0.190579				0.175251	0.236677	0.176014
0.216651	0.242325	0.252086				0.140051	0.156512	0.122497				0.157851	0.164672	0.170191
0.211451	0.249223	0.203773				0.187051	0.206333	0.197704				0.121451	0.15079	0.09179
0.182651	0.177922	0.128051				0.192851	0.192399	0.236295				0.052451	0.06969	0.068357
0.189051	0.224795	0.298914				0.132651	0.13752	0.199416				0.046851	0.05228	0.038706
0.181051	0.174727	0.243549				0.105851	0.123571	0.115873				0.149251	0.149669	0.185504
0.232651	0.223135	0.245554				0.128051	0.177143	0.163919				0.178251	0.175257	0.261939
0.166851	0.209388	0.18976				0.153051	0.138074	0.118287				0.118851	0.128058	0.107023
0.155051	0.143415	0.160383				0.280051	0.310376	0.340488				0.103251	0.107896	0.101074
0.243051	0.263165	0.189277				0.177451	0.171106	0.226885				0.061851	0.086245	0.081259
0.152051	0.158261	0.118709				0.112051	0.132017	0.082788				0.121851	0.138723	0.133112
0.170851	0.189069	0.229646				0.126851	0.142035	0.095415				0.104451	0.125528	0.118111
0.142051	0.152899	0.17964				0.189251	0.191759	0.246437				0.079451	0.101826	0.102958
0.183751	0.246895	0.286487				0.142451	0.193778	0.177937				0.125851	0.136855	0.081675
0.133051	0.147341	0.145153				0.116051	0.126191	0.104661				0.048451	0.056872	0.08485
0.170451	0.21164	0.1626				0.127851	0.139577	0.131294				0.161851	0.182104	0.122977
0.136451	0.156342	0.151656				0.202051	0.21129	0.258976				0.136251	0.110713	0.135008
0.212251	0.226004	0.262861				0.173651	0.175454	0.206156				0.143851	0.17717	0.105334
0.170651	0.198965	0.19743				0.112651	0.135267	0.154288				0.091851	0.108517	0.140628
0.181851	0.197104	0.174934				0.128851	0.099578	0.163379				0.175251	0.188596	0.109824
0.149051	0.140637	0.187114				0.149051	0.20294	0.171578				0.052251	0.066633	0.081713
0.210851	0.196033	0.193398				0.156651	0.136444	0.172651				0.152051	0.12213	0.153373
0.163851	0.209054	0.227194				0.137051	0.146853	0.125501				0.101851	0.130104	0.072867
0.118451	0.138022	0.07989				0.117851	0.124363	0.127597				0.169451	0.218534	0.169745
0.180251	0.21238	0.205425				0.216051	0.256764	0.134912				0.229651	0.28197	0.33914
0.211851	0.25494	0.270008				0.172251	0.214085	0.184096				0.134451	0.132752	0.169574
0.199851	0.236142	0.260103				0.144451	0.179497	0.135925				0.124651	0.13799	0.158561
0.277451	0.293269	0.351995				0.151651	0.21097	0.17812				0.149851	0.171492	0.152178
0.257251	0.275297	0.329881				0.301585	0.369765	0.357886				0.072851	0.095983	0.0954
0.219651	0.219047	0.230801				0.189251	0.19047	0.228611				0.127851	0.14909	0.175805
0.128251	0.124208	0.145932				0.253751	0.321264	0.38158				0.055451	0.080456	0.078351
0.205851	0.244695	0.222779				0.140451	0.14816	0.195283				0.106451	0.104391	0.124572
0.196051	0.212149	0.157522				0.139651	0.204912	0.155102				0.092451	0.111904	0.08894
0.190451	0.235491	0.241951				0.169251	0.171389	0.165566				0.074851	0.095929	0.08001
0.201851	0.266395	0.215186				0.150851	0.177503	0.108971				0.078251	0.094713	0.133095
0.161251	0.190749	0.225514				0.216051	0.232458	0.223562				0.059051	0.076786	0.0827
0.178451	0.210139	0.176622				0.126851	0.134004	0.162921				0.060651	0.073963	0.072807
0.087051	0.098767	0.026514				0.166851	0.188629	0.152192				0.054251	0.065544	0.060625
0.154851	0.166878	0.170327				0.132851	0.134192	0.089258				0.080251	0.089519	0.097837
0.249851	0.258764	0.340934				0.163851	0.176873	0.173729				0.141051	0.137684	0.131437
0.152051	0.166982	0.157816				0.134851	0.142888	0.142783				0.157251	0.201903	0.189942
0.151051	0.172687	0.070161				0.216451	0.292589	0.297426				0.164251	0.137073	0.173485
0.168851	0.187941	0.15136				0.171251	0.173818	0.176799				0.102851	0.149042	0.141956
0.167251	0.189588	0.220727				0.106451	0.152435	0.112974				0.072451	0.060179	0.035119
0.155851	0.254651	0.124307				0.149451	0.168911	0.204266				0.137451	0.121012	0.154237
0.151251	0.180808	0.147868				0.095251	0.105705	0.10233				0.077251	0.078645	0.084387
0.150251	0.179919	0.156738				0.199051	0.241371	0.192436				0.163851	0.19055	0.196563
0.198651	0.254406	0.177359				0.198051	0.251499	0.253103				0.096251	0.084323	0.119405
0.177451	0.154988	0.198497				0.199451	0.253405	0.266169				0.055051	0.04709	0.025581
0.177851	0.216608	0.141439				0.200651	0.16466	0.201025				0.058451	0.040993	0.082256
0.148851	0.183879	0.166329				0.131851	0.149801	0.104201				0.207051	0.222906	0.192677
0.231251	0.263934	0.213918				0.113851	0.117847	0.111494				0.083251	0.081358	0.039925
0.231251	0.212413	0.240929				0.203851	0.20559	0.281014				0.136651	0.17543	0.191296
0.260851	0.290795	0.293392				0.138651	0.157176	0.111978				0.050851	0.057889	0.070256
0.230451	0.251659	0.291367				0.141051	0.178335	0.16323				0.086451	0.098619	0.091164
0.132251	0.144559	0.129036				0.191051	0.208933	0.226138				0.098251	0.113563	0.086137
0.167051	0.16166	0.252498				0.137851	0.151448	0.192851				0.111251	0.112416	0.108132
0.199051	0.222676	0.223091				0.110851	0.09958	0.135375				0.127051	0.119644	0.152799
0.128251	0.148372	0.190818				0.237851	0.292811	0.2601				0.069251	0.091408	0.05481
0.326451	0.340851	0.436891				0.153251	0.195186	0.192263				0.183651	0.197211	0.206853
0.116251	0.146212	0.109826				0.133851	0.161788	0.164462				0.099251	0.10708	0.140006
0.157851	0.165182	0.184305				0.140651	0.160501	0.148832				0.165051	0.14548	0.210078
0.123251	0.135869	0.148221				0.138651	0.168846	0.18639				0.180851	0.180698	0.261719
0.171251	0.239595	0.248924				0.128851	0.128203	0.140446				0.066251	0.045694	0.050937
0.122651	0.135305	0.167603				0.108251	0.133637	0.103275				0.068251	0.080601	0.073379
0.223851	0.241879	0.232311				0.180451	0.177226	0.232303				0.128051	0.151694	0.141267
0.279851	0.303045	0.311626				0.093251	0.104447	0.077214				0.130051	0.19349	0.200733
0.259251	0.3234	0.33274				0.146251	0.189798	0.119794				0.078451	0.107166	0.132406
0.164051	0.142146	0.158235				0.100251	0.110115	0.092084				0.095251	0.138094	0.066199
0.144051	0.150422	0.155836				0.112051	0.126425	0.092146				0.138451	0.165436	0.184908
0.172651	0.155501	0.1968				0.243418	0.305141	0.316695				0.117851	0.153705	0.090507
0.198251	0.222527	0.232988				0.233251	0.234596	0.350905				0.044651	0.044688	0.035958
0.203651	0.202054	0.213027				0.203651	0.296074	0.218025				0.076851	0.117918	0.089769
0.168851	0.169969	0.128668				0.208651	0.235695	0.224145				0.169051	0.189892	0.149325
0.342001	0.433235	0.374051				0.294451	0.35457	0.448581				0.119451	0.172884	0.148604
0.153851	0.183568	0.140959				0.089851	0.117599	0.06709				0.063051	0.080173	0.090515
0.181851	0.222462	0.234243				0.129451	0.145928	0.070652				0.102051	0.095635	0.113216
0.085251	0.121802	0.072479				0.191651	0.225196	0.19815				0.227851	0.225863	0.3322
0.128051	0.157826	0.046439				0.143851	0.135241	0.137486				0.123251	0.106202	0.116914
0.141651	0.195223	0.12858				0.202051	0.263317	0.188998				0.069851	0.096006	0.067038
0.190051	0.208826	0.139553				0.192451	0.245907	0.188752				0.142851	0.168614	0.133638
0.196051	0.24497	0.161764				0.190651	0.204172	0.198354				0.143451	0.125792	0.16091
0.177451	0.16672	0.134742				0.168051	0.174158	0.143921				0.054651	0.065205	0.037712
0.269451	0.296374	0.281104				0.127251	0.12674	0.106128				0.051051	0.08074	0.091395
0.151851	0.177651	0.113496				0.228651	0.240506	0.265747				0.272251	0.308814	0.304061
0.155651	0.129644	0.105017				0.184451	0.175095	0.163651				0.107251	0.122761	0.107484
0.206651	0.200326	0.231582				0.147451	0.186236	0.209318				0.156051	0.153285	0.19226
0.209251	0.264514	0.221562				0.136051	0.140502	0.172421				0.109451	0.161241	0.114578
0.194051	0.258074	0.192776				0.153051	0.134909	0.140592				0.061051	0.075583	0.110566
0.113451	0.132332	0.149668				0.138251	0.18651	0.156362				0.200451	0.19798	0.262951
0.245451	0.264482	0.320244				0.136851	0.15267	0.152257				0.052451	0.058546	0.065654
0.158051	0.143526	0.256235				0.196051	0.190264	0.254453				0.162051	0.141706	0.187564
0.119451	0.133327	0.149118				0.164251	0.206143	0.204984				0.067851	0.097889	0.109033
0.131451	0.174262	0.113336				0.143251	0.130999	0.23034				0.098851	0.117151	0.097661
0.184051	0.215581	0.2198				0.164051	0.197674	0.142317				0.134451	0.127317	0.123291
0.236451	0.288468	0.217586				0.201251	0.178171	0.324712				0.114451	0.150469	0.146348
0.179451	0.182552	0.197103				0.077651	0.093516	0.065175				0.162251	0.164626	0.288255
0.218651	0.246781	0.262367				0.164251	0.192378	0.16892				0.087651	0.098806	0.115799
0.163251	0.157868	0.094944				0.136451	0.167396	0.111921				0.045051	0.051765	0.048314
0.237051	0.316076	0.142849				0.120851	0.139186	0.19293				0.106851	0.147584	0.093189
0.119851	0.126661	0.121264				0.174651	0.224663	0.199198				0.090851	0.107029	0.076577
0.136851	0.145743	0.134978				0.196251	0.191946	0.229245				0.089651	0.124912	0.07326
0.306651	0.335179	0.32435				0.200051	0.238254	0.154299				0.160851	0.170598	0.211053
0.266651	0.269897	0.376259				0.204451	0.200701	0.299665				0.192251	0.2522	0.260391
0.156851	0.156968	0.11217				0.116851	0.140388	0.150258				0.039051	0.040305	0.015301
0.192251	0.240577	0.24712				0.149651	0.147049	0.149638				0.118251	0.124803	0.123137
0.173851	0.220488	0.171987				0.092651	0.12966	0.035336				0.116451	0.148584	0.17295
0.190651	0.199408	0.221644				0.176451	0.199572	0.273408				0.124051	0.108584	0.204659
0.178451	0.184746	0.165099				0.130451	0.113201	0.107395				0.062651	0.091732	0.082496
0.158451	0.198393	0.193231				0.161251	0.195362	0.236296				0.104451	0.10281	0.079343
0.229051	0.253057	0.243185				0.197851	0.226959	0.251611				0.046251	0.059177	0.086044
0.237251	0.272143	0.287914				0.158851	0.173613	0.220619				0.118251	0.116893	0.168199
0.141851	0.172606	0.116698				0.132051	0.158225	0.128301				0.209651	0.247914	0.214231
0.183251	0.234638	0.219273				0.201651	0.2366	0.167728				0.114851	0.133703	0.138314
0.153051	0.16969	0.132915				0.158451	0.170391	0.15911				0.073651	0.106865	0.092031
0.259585	0.354561	0.343023				0.111451	0.111318	0.145251				0.057051	0.074357	0.089351
0.148851	0.197852	0.178231				0.181451	0.206218	0.206948				0.054251	0.04688	0.056177
0.174251	0.193141	0.224715				0.197851	0.186334	0.256776				0.070051	0.09858	0.103144
0.155251	0.202337	0.229612				0.169251	0.1809	0.207207				0.099651	0.135521	0.100013
0.166651	0.165391	0.193929				0.145251	0.133266	0.162612				0.095451	0.098707	0.12841
0.152651	0.177566	0.208217				0.120451	0.132888	0.076814				0.143251	0.160432	0.149264
0.169851	0.20355	0.198755				0.170451	0.171384	0.203145				0.124851	0.128532	0.170502
0.268085	0.280385	0.325444				0.136051	0.174552	0.135004				0.076851	0.066104	0.06769
0.174051	0.197684	0.165791				0.112251	0.123451	0.111778				0.163451	0.187022	0.231186
0.183251	0.197132	0.15141				0.143451	0.183044	0.18006				0.071051	0.077885	0.117712
0.136251	0.162629	0.149576				0.149251	0.148169	0.160292				0.095251	0.12347	0.113909
0.181451	0.21024	0.221399				0.198085	0.273006	0.290689				0.211851	0.210311	0.272621
0.255851	0.2764	0.35961				0.136651	0.152135	0.079632				0.209851	0.369875	0.311719
0.135651	0.167119	0.15599				0.160251	0.162168	0.176778				0.126051	0.207146	0.153516
0.171651	0.168482	0.176835				0.163451	0.179205	0.151768				0.055651	0.074596	0.07081
0.126451	0.13591	0.186456				0.169651	0.208335	0.22096				0.106251	0.135197	0.183987
0.116651	0.131164	0.113658				0.144651	0.165682	0.109562				0.096251	0.095569	0.07741
0.144451	0.156325	0.227386				0.180251	0.222998	0.203624				0.048851	0.052722	0.039906
0.165051	0.172339	0.171135				0.111251	0.096176	0.093604				0.141851	0.163918	0.060098
0.164651	0.14868	0.182598				0.106651	0.124591	0.094337				0.125051	0.13774	0.160475
0.152451	0.178357	0.133075				0.162851	0.207544	0.218202				0.130251	0.149509	0.130509
0.262251	0.2999	0.396298				0.151051	0.176518	0.100923				0.160651	0.178745	0.213418
0.299451	0.351034	0.329747				0.180051	0.196809	0.242972				0.081251	0.058452	0.054811
0.167851	0.214197	0.231608				0.166451	0.180066	0.183934				0.229451	0.322247	0.252627
0.127851	0.184612	0.155569				0.294251	0.355612	0.388394				0.094451	0.129435	0.120942
0.167051	0.18186	0.251035				0.151251	0.186261	0.117677				0.085651	0.095665	0.092151
0.175051	0.190521	0.234163				0.224651	0.261579	0.252932				0.092651	0.093582	0.118611
0.107451	0.131189	0.119844				0.185851	0.194396	0.241509				0.114851	0.124389	0.11706
0.145251	0.160239	0.168217				0.182851	0.221293	0.255496				0.126851	0.167208	0.192589
0.181051	0.200862	0.189621				0.115451	0.120888	0.142498				0.202451	0.18891	0.189444
0.205851	0.221557	0.187154				0.137051	0.163888	0.1455				0.047651	0.066522	0.027797
0.189251	0.200786	0.223466				0.115051	0.138151	0.106517				0.078251	0.070377	0.084023
0.120851	0.156139	0.143175				0.175051	0.226904	0.221339				0.115451	0.130923	0.123487
0.197451	0.197446	0.207814				0.165851	0.192786	0.247559				0.059451	0.039703	0.040328
0.177651	0.191928	0.220869				0.230851	0.231158	0.314923				0.111651	0.149608	0.138464
0.164051	0.194147	0.183249				0.130651	0.147351	0.051706				0.044251	0.063689	0.075602
0.170651	0.221062	0.190609				0.200451	0.225371	0.217049				0.049251	0.084124	0.053083
0.277851	0.275363	0.281887				0.107451	0.139391	0.169207				0.149651	0.161221	0.174988
0.194451	0.20774	0.232115				0.120251	0.132079	0.091738				0.289751	0.377093	0.393401
0.110651	0.159413	0.13484				0.119051	0.111136	0.134081				0.070051	0.10998	0.119833
0.151051	0.146601	0.185991				0.163851	0.184637	0.103997				0.100251	0.106814	0.11586
0.167851	0.168299	0.208057				0.200451	0.223297	0.17411				0.191851	0.21125	0.228044
0.199851	0.203859	0.237735				0.186851	0.205828	0.202511				0.071451	0.091256	0.069412
0.166851	0.227793	0.21815				0.147251	0.166324	0.172333				0.122251	0.13523	0.108359
0.147051	0.161822	0.082927				0.114851	0.123136	0.10462				0.081251	0.082021	0.084351
0.174651	0.195926	0.180333				0.211051	0.291149	0.243222				0.140451	0.145768	0.161997
0.209851	0.239011	0.293039				0.157851	0.170045	0.155123				0.071051	0.068665	0.087376
0.318251	0.394103	0.386304				0.161451	0.184623	0.206143				0.049451	0.06212	0.083662
0.136051	0.150705	0.137696				0.156051	0.165643	0.204104				0.108451	0.119521	0.153299
0.201851	0.173552	0.12595				0.124651	0.136641	0.131733				0.099251	0.109214	0.094789
0.213451	0.236593	0.285083				0.169651	0.188781	0.150214				0.206051	0.234261	0.176943
0.172451	0.169212	0.206199				0.145851	0.191519	0.164059				0.063651	0.073386	0.053347
0.223451	0.264413	0.33121				0.261651	0.292035	0.341621				0.058251	0.062137	0.057019
0.187851	0.221217	0.193064				0.142651	0.18345	0.20592				0.122851	0.162312	0.138781
0.167651	0.163153	0.267513				0.179851	0.166052	0.226371				0.200051	0.253304	0.245688
0.197251	0.181901	0.201598				0.120451	0.146559	0.030753				0.144051	0.139959	0.160965
0.197451	0.222077	0.171611				0.158851	0.203595	0.211202				0.051451	0.059456	0.05072
0.179451	0.205293	0.20089				0.214651	0.239921	0.252536				0.191851	0.217246	0.210866
0.226651	0.249888	0.22165				0.149251	0.161017	0.179858				0.172051	0.142887	0.191912
0.168251	0.187535	0.209728				0.124251	0.11567	0.116838				0.067851	0.068135	0.082983
0.181851	0.223007	0.215182				0.138651	0.14199	0.128723				0.152051	0.151873	0.15439
0.130451	0.175506	0.095531				0.166251	0.188256	0.151644				0.045051	0.049958	0.035603
0.100851	0.091747	0.098174				0.126651	0.161645	0.139901				0.097451	0.142129	0.136822
0.195051	0.188631	0.229729				0.115251	0.126104	0.131713				0.153051	0.17781	0.170803
0.169851	0.13784	0.17493				0.139051	0.175028	0.133445				0.082451	0.119788	0.102108
0.175051	0.199588	0.154824				0.168451	0.174774	0.228646				0.127851	0.162055	0.143392
0.112451	0.134547	0.116487				0.151251	0.197445	0.160237				0.173251	0.185815	0.202486
0.176251	0.194046	0.201689				0.147451	0.192068	0.15254				0.132651	0.195982	0.147077
0.128651	0.169773	0.193451				0.146851	0.169846	0.156235				0.086051	0.102189	0.042429
0.194851	0.175594	0.163153				0.180051	0.185665	0.185731				0.197251	0.193508	0.216416
0.178651	0.237309	0.131919				0.131051	0.163507	0.154356				0.060651	0.087561	0.061041
0.160251	0.196477	0.19242				0.193251	0.173069	0.208541				0.216251	0.212628	0.318664
0.266851	0.276992	0.25284				0.130651	0.14573	0.12486				0.105251	0.126686	0.113054
0.146451	0.135207	0.152568				0.178851	0.205221	0.196195				0.061651	0.06157	0.061468
0.122051	0.120536	0.09394				0.091051	0.123396	0.112107				0.085251	0.107842	0.144416
0.175651	0.192272	0.108211				0.109651	0.120217	0.103025				0.087651	0.105785	0.106306
0.149451	0.179522	0.122619				0.103451	0.120839	0.078318				0.117251	0.129876	0.19182
0.169851	0.192306	0.196728				0.124651	0.113622	0.107627				0.116851	0.136162	0.118264
0.162051	0.167517	0.185121				0.213451	0.252547	0.285962				0.106851	0.107275	0.114184
0.276651	0.298673	0.302528				0.157051	0.182195	0.190968				0.048851	0.05916	0.043717
0.150851	0.152271	0.169607				0.104851	0.117487	0.148937				0.113851	0.1171	0.08095
0.088851	0.105983	0.050458				0.195651	0.214746	0.184514				0.239851	0.253725	0.284897
0.370451	0.464954	0.404375				0.208051	0.253976	0.169319				0.108851	0.154807	0.13948
0.216451	0.215246	0.201617				0.138451	0.156489	0.1441				0.048651	0.065643	0.085169
0.118251	0.141163	0.089608				0.166851	0.145085	0.195187				0.164651	0.185306	0.196524
0.185051	0.208215	0.154447				0.184651	0.181428	0.260903				0.087251	0.117032	0.131943
0.144051	0.171579	0.165078				0.174451	0.190408	0.297402				0.118851	0.097603	0.138584
0.109051	0.145937	0.113709				0.204451	0.243236	0.299262				0.144251	0.17054	0.168291
0.310251	0.320195	0.399319				0.169051	0.176827	0.236148				0.081251	0.10058	0.04585
0.169451	0.246894	0.16852				0.171451	0.203512	0.219301				0.069451	0.066932	0.072322
0.187051	0.177928	0.234824				0.164651	0.147894	0.162871				0.145051	0.2153	0.185451
0.164651	0.223638	0.195448				0.148851	0.181765	0.170515				0.126251	0.137985	0.139805
0.137451	0.146634	0.186602				0.093851	0.083866	0.101339				0.057051	0.056949	0.079799
0.217851	0.240617	0.329553				0.156651	0.183697	0.147648				0.168251	0.178201	0.25735
0.162251	0.186135	0.152836				0.078651	0.105143	0.060764				0.078651	0.097133	0.09444
0.266251	0.275772	0.283031				0.176451	0.177848	0.264562				0.096251	0.131797	0.153542
0.134451	0.140676	0.125919				0.212051	0.243005	0.243935				0.100251	0.121846	0.155237
0.109651	0.130405	0.112505				0.142451	0.139466	0.155549				0.088051	0.127754	0.128662
0.177851	0.20638	0.236264				0.166651	0.163079	0.185604				0.121651	0.136624	0.126278
0.215451	0.225939	0.231549				0.130451	0.141125	0.077101				0.161651	0.145382	0.204084
0.134851	0.128918	0.133798				0.194051	0.226523	0.182287				0.149251	0.149486	0.168836
0.205051	0.227831	0.250798				0.222251	0.253706	0.258683				0.105651	0.13111	0.093181
0.176651	0.238871	0.194548				0.224051	0.27479	0.281055				0.036251	0.013526	-0.016233
0.117851	0.136977	0.156702				0.199051	0.267009	0.189001				0.061851	0.069801	0.09077
0.161451	0.204366	0.180332				0.153051	0.134133	0.110207				0.123451	0.119273	0.124044
0.159051	0.190217	0.155276				0.143651	0.155655	0.179042				0.026651	0.045206	0.020086
0.195851	0.225167	0.257455				0.139651	0.167618	0.152408				0.112251	0.145323	0.097348
0.163451	0.193787	0.175392				0.239251	0.22386	0.306543				0.147651	0.191525	0.14644
0.140051	0.15236	0.131983				0.155651	0.145716	0.204359				0.103651	0.091145	0.141491
0.144851	0.180833	0.201033				0.291085	0.323365	0.349823				0.070051	0.100864	0.099262
0.175451	0.215398	0.177092				0.089851	0.119857	0.066106				0.112051	0.134093	0.141038
0.389751	0.502064	0.420176				0.170051	0.159597	0.169836				0.194251	0.237606	0.296244
0.183451	0.223091	0.263122				0.151851	0.156846	0.193813				0.078251	0.08232	0.076643
0.193251	0.188041	0.229292				0.175251	0.208183	0.187876				0.114251	0.141936	0.106882
0.149451	0.196412	0.185088				0.181651	0.205942	0.191825				0.146851	0.156817	0.180694
0.178651	0.214612	0.19237				0.163651	0.177705	0.232457				0.044051	0.075984	0.077038
0.163651	0.185644	0.195893				0.120251	0.129825	0.149533				0.158651	0.163697	0.214319
0.133051	0.166418	0.128293				0.171251	0.179413	0.145347				0.116451	0.142173	0.152955
0.167851	0.222931	0.211945				0.276501	0.304361	0.377321				0.087051	0.138128	0.086759
0.127251	0.134087	0.111813				0.190851	0.1917	0.158177				0.095251	0.128236	0.047131
0.185651	0.189179	0.260403				0.148851	0.143247	0.157886				0.161051	0.219823	0.180801
0.158851	0.194019	0.169063				0.193418	0.24394	0.317935				0.217051	0.212876	0.261687
0.190451	0.185328	0.187622				0.189051	0.177385	0.173666				0.038251	0.062429	0.058761
0.237051	0.249848	0.281035				0.154451	0.14587	0.158996				0.073051	0.067358	0.074047
0.214051	0.224433	0.197952				0.144451	0.15192	0.173079				0.060651	0.069165	0.056014
0.300051	0.297688	0.310223				0.250051	0.301471	0.244762				0.158651	0.168699	0.203007
0.152051	0.167443	0.175929				0.112851	0.11892	0.123441				0.068851	0.097824	0.086649
0.202051	0.245697	0.18334				0.167251	0.178185	0.189205				0.179651	0.239043	0.238092
0.267418	0.274979	0.365702				0.165051	0.184218	0.180416				0.056051	0.062196	0.046514
0.199051	0.242636	0.2282				0.202251	0.240218	0.239904				0.111451	0.148474	0.187184
0.207851	0.235844	0.220988				0.147851	0.167152	0.148902				0.177651	0.230161	0.173466
0.166451	0.181713	0.169826				0.132051	0.195389	0.151959				0.081451	0.095019	0.099465
0.323051	0.349044	0.309396				0.187851	0.221064	0.256222				0.076651	0.07489	0.10904
0.172651	0.192849	0.191628				0.155851	0.189712	0.112628				0.104051	0.115545	0.113961
0.233851	0.284906	0.268926				0.126251	0.134311	0.160834				0.040251	0.058626	0.037992
0.157251	0.200768	0.141415				0.147051	0.163827	0.219661				0.092451	0.124691	0.153133
0.153851	0.182604	0.134717				0.122651	0.128207	0.109862				0.055051	0.050548	0.036021
0.176451	0.18684	0.148208				0.095651	0.109928	0.023191				0.050051	0.064716	0.045617
0.208651	0.22698	0.219363				0.139651	0.158549	0.095236				0.094051	0.118705	0.085444
0.170051	0.145782	0.192499				0.146251	0.166011	0.111413				0.181051	0.190474	0.233207
0.141251	0.137491	0.174372				0.192851	0.202733	0.257833				0.136651	0.122567	0.188681
0.147451	0.153209	0.139657				0.186051	0.227671	0.187744				0.086651	0.102125	0.125772
0.151451	0.151504	0.094451				0.200651	0.234615	0.220398				0.091451	0.103874	0.12483
0.159051	0.153244	0.179443				0.111251	0.130454	0.121157				0.077251	0.102188	0.066534
0.169451	0.197799	0.19516				0.209651	0.257405	0.194303				0.107451	0.153814	0.117212
0.145851	0.173024	0.109633				0.206651	0.224177	0.284326				0.064051	0.062472	0.056206
0.140651	0.147527	0.197057				0.145251	0.186272	0.197964				0.125651	0.113484	0.10244
0.232085	0.333843	0.327736				0.210051	0.221454	0.222155				0.071651	0.085969	0.058722
0.182651	0.211266	0.217056				0.141651	0.152545	0.13685				0.179051	0.279534	0.263795
0.152451	0.160555	0.198194				0.126851	0.141632	0.144517				0.057451	0.081695	0.117504
0.188851	0.208394	0.221459				0.144451	0.173914	0.182767				0.136251	0.126559	0.159162
0.160851	0.212121	0.20989				0.207851	0.243709	0.252869				0.103651	0.107317	0.136927
0.124451	0.150003	0.179921				0.211251	0.229913	0.248414				0.147451	0.139943	0.106848
0.163851	0.179823	0.171266				0.175251	0.185623	0.247447				0.139651	0.161163	0.167252
0.201651	0.219267	0.259638				0.152051	0.190214	0.214124				0.055051	0.075427	0.080133
0.177851	0.197121	0.185871				0.182051	0.253944	0.255745				0.074451	0.078558	0.09199
0.160051	0.170914	0.213884				0.171451	0.173185	0.213086				0.118451	0.12294	0.13252
0.221051	0.194645	0.18467				0.148051	0.124652	0.133843				0.093451	0.097148	0.096878
0.211251	0.227168	0.313689				0.170451	0.216059	0.153759				0.054251	0.071244	0.089591
0.170851	0.205233	0.189411				0.178851	0.214054	0.202158				0.188851	0.249452	0.217608
0.162251	0.185084	0.179192				0.134051	0.139633	0.145736				0.084451	0.084183	0.100308
0.108051	0.107083	0.163235				0.126051	0.143757	0.137906				0.042251	0.048132	0.092938
0.184251	0.219561	0.229531				0.087051	0.11577	0.101565				0.057651	0.090682	0.0546
0.156051	0.168973	0.160276				0.152851	0.136088	0.18066				0.176251	0.192499	0.194868
0.111851	0.176816	0.090522				0.136651	0.162512	0.149441				0.065451	0.069857	0.060124
0.149051	0.159705	0.217823				0.214851	0.247752	0.230086				0.114451	0.072268	0.106305
0.198451	0.209639	0.268781				0.151851	0.153865	0.17859				0.092651	0.130845	0.129511
0.139851	0.150273	0.166923				0.157851	0.211002	0.14658				0.208051	0.272142	0.233589
0.175651	0.169592	0.174106				0.117051	0.106422	0.156837				0.059251	0.072038	0.071795
0.185051	0.174428	0.212545				0.150451	0.163842	0.189249				0.052451	0.054255	0.073351
0.195451	0.214536	0.244382				0.148051	0.167618	0.11453				0.147651	0.16911	0.245052
0.193651	0.196867	0.25251				0.169251	0.179871	0.126257				0.154051	0.194273	0.099413
0.114051	0.146498	0.165614				0.158451	0.172013	0.171628				0.095251	0.089035	0.102671
0.154651	0.127178	0.112988				0.144251	0.135073	0.192507				0.049251	0.043466	0.051127
0.168051	0.160606	0.161029				0.110651	0.102765	0.122614				0.140451	0.119107	0.108209
0.180051	0.206844	0.266759				0.166451	0.150419	0.19612				0.069851	0.08353	0.046389
0.168851	0.15597	0.184228				0.129051	0.134941	0.149759				0.326451	0.426266	0.490428
0.192851	0.202447	0.208992				0.118851	0.132209	0.181413				0.141651	0.177206	0.155667
0.212851	0.240992	0.231976				0.124451	0.115712	0.1312				0.069051	0.077095	0.040795
0.127851	0.136818	0.116166				0.141251	0.153764	0.15165				0.122651	0.11142	0.095553
0.224051	0.221323	0.207028				0.121451	0.110557	0.125147				0.137651	0.153545	0.150093
0.211451	0.223002	0.290764				0.174651	0.190622	0.226976				0.069851	0.068786	0.089829
0.200451	0.195902	0.217493				0.159451	0.169439	0.195047				0.074651	0.089879	0.100586
0.185451	0.136492	0.23977				0.181451	0.214373	0.279028				0.163451	0.147481	0.215515
0.170451	0.194514	0.184777				0.176051	0.186952	0.180623				0.133651	0.155273	0.170941
0.159051	0.17044	0.109312				0.169251	0.19318	0.160824				0.148451	0.167465	0.184514
0.199451	0.207324	0.190468				0.130251	0.152139	0.083162				0.120051	0.135942	0.143882
0.138651	0.138165	0.157663				0.136851	0.169358	0.148562				0.087451	0.081014	0.136844
0.164451	0.15105	0.206889				0.148651	0.165738	0.167297				0.072651	0.079851	0.098644
0.196851	0.232762	0.113739				0.127251	0.134373	0.079523				0.102251	0.116642	0.17681
0.258851	0.32709	0.279953				0.200251	0.212141	0.203528				0.079451	0.076204	0.065428
0.228851	0.251818	0.219089				0.175251	0.216094	0.160371				0.102451	0.111599	0.157314
0.114051	0.148207	0.10209				0.146851	0.132586	0.168077				0.061051	0.078573	0.096206
0.208451	0.229796	0.174754				0.146851	0.195162	0.205909				0.161851	0.197672	0.226416
0.186051	0.194136	0.207082				0.187251	0.219721	0.173485				0.071251	0.091274	0.118335
0.177851	0.208432	0.210831				0.193851	0.210265	0.169199				0.106651	0.109382	0.145209
0.175251	0.184603	0.218595				0.175651	0.186983	0.218862				0.212451	0.272777	0.195578
0.150251	0.149965	0.118853				0.144251	0.150163	0.152568				0.169251	0.23721	0.223932
0.198651	0.255185	0.255465				0.150451	0.163855	0.2192				0.075451	0.092619	0.110564
0.155251	0.170346	0.146352				0.159451	0.153226	0.115021				0.081051	0.094025	0.108759
0.180451	0.18093	0.175497				0.082051	0.081728	0.065827				0.158051	0.161453	0.214802
0.164851	0.223221	0.170129				0.124451	0.155276	0.091355				0.069651	0.085259	0.090295
0.239651	0.236428	0.277535				0.228251	0.233852	0.257808				0.094251	0.114825	0.101489
0.138451	0.175698	0.161986				0.113851	0.123268	0.114689				0.194451	0.261718	0.243523
0.232651	0.270501	0.272593				0.156251	0.195354	0.161055				0.225051	0.223213	0.233222
0.224651	0.281373	0.277011				0.104051	0.111688	0.11763				0.037851	0.040298	0.059199
0.299051	0.294142	0.349779				0.111851	0.115785	0.121865				0.116451	0.128812	0.12238
0.221851	0.297557	0.250576				0.114851	0.152957	0.084641				0.158651	0.162236	0.221609
0.183051	0.182988	0.160458				0.166651	0.161535	0.250877				0.067451	0.072488	0.097139
0.209051	0.225424	0.211793				0.207451	0.243433	0.244752				0.049851	0.075754	0.102492
0.188451	0.229776	0.258169				0.121251	0.161111	0.150865				0.127851	0.148764	0.176422
0.164851	0.190515	0.146404				0.109851	0.120345	0.087051				0.108051	0.153926	0.075145
0.192651	0.213883	0.235321				0.191851	0.211037	0.193473				0.139051	0.119576	0.142775
0.153651	0.169364	0.189392				0.205851	0.256459	0.201476				0.147651	0.195899	0.166236
0.205851	0.235554	0.213894				0.172851	0.15597	0.254437				0.100451	0.096632	0.082808
0.100851	0.119317	0.079804				0.187451	0.181246	0.224				0.084451	0.120742	0.155531
0.206251	0.258787	0.130977				0.150251	0.183099	0.142758				0.093251	0.097994	0.11895
0.170251	0.171896	0.200179				0.222651	0.282214	0.216356				0.163251	0.182294	0.13572
0.151051	0.175633	0.097053				0.140051	0.149809	0.152016				0.141051	0.14634	0.137274
0.145051	0.197228	0.184797				0.202651	0.272556	0.200872				0.161651	0.14712	0.184366
0.232251	0.245572	0.242314				0.174851	0.174091	0.181453				0.099051	0.105257	0.107597
0.144251	0.160823	0.189493				0.114851	0.120938	0.124041				0.085251	0.078828	0.107169
0.136651	0.146265	0.081531				0.212451	0.275511	0.219265				0.149251	0.170222	0.188156
0.173051	0.198064	0.187753				0.106451	0.162124	0.067745				0.143051	0.134569	0.151192
0.139651	0.128154	0.143192				0.134651	0.147621	0.135741				0.299251	0.364003	0.40114
0.189451	0.195146	0.239536				0.104051	0.139425	0.079675				0.117651	0.121192	0.060426
0.159051	0.213499	0.173748				0.198251	0.238252	0.19038				0.088051	0.114714	0.051054
0.137251	0.16761	0.126165				0.178051	0.162007	0.183443				0.047451	0.03767	0.038971
0.146451	0.168492	0.16493				0.168851	0.164269	0.178913				0.254851	0.273954	0.382372
0.103451	0.148839	0.062488				0.077851	0.12578	0.00896				0.151851	0.150745	0.139164
0.177851	0.179316	0.19355				0.134051	0.15555	0.200686				0.065451	0.084231	0.104565

## Sheet: SIFig-6
dE_gap (eV/atom)	dE_mtp (eV/atom)	dE_ace (eV/atom)	category
0.21506	0.19254	0.21468	CRN
0.155959	0.142299	0.154876	Paracrystalline
0.204014	0.184827	0.204284	CRN
0.191712	0.174298	0.189856	CRN
0.196149	0.177018	0.19652	CRN
0.139458	0.12528	0.138197	CRN
0.052965	0.04943	0.055408	Polycrystalline
0.15754	0.143518	0.159038	CRN
0.128488	0.114585	0.127201	Paracrystalline
0.179869	0.16188	0.179537	CRN
0.155928	0.139696	0.157112	CRN
0.141938	0.128396	0.143673	CRN
0.141096	0.12686	0.140288	CRN
0.160741	0.14314	0.161502	CRN
0.151312	0.134932	0.152197	Paracrystalline
0.187313	0.167376	0.191056	CRN
0.189446	0.17025	0.191189	CRN
0.189446	0.17025	0.191189	CRN
0.078061	0.064162	0.083821	Polycrystalline
0.139803	0.124415	0.141991	Paracrystalline
0.158877	0.142804	0.162645	Paracrystalline
0.173141	0.155823	0.177379	CRN
0.187525	0.171393	0.185068	CRN
0.220104	0.199833	0.219466	CRN
0.172937	0.15819	0.171405	CRN
0.16078	0.146245	0.158197	CRN
0.184687	0.167657	0.18147	CRN
0.155762	0.141402	0.153938	CRN
0.146789	0.135393	0.147563	CRN
0.162553	0.148819	0.163693	CRN
0.132197	0.12118	0.128368	CRN
9e-05	0.003199	-0.000182	Diamond
0.161377	0.143574	0.161632	CRN
0.163609	0.144773	0.165072	CRN
0.07603	0.055472	0.072049	Polycrystalline
0.185887	0.164972	0.187447	CRN
0.137076	0.122731	0.137919	CRN
0.154025	0.138514	0.15947	CRN
0.079419	0.054245	0.07478	Polycrystalline
0.159961	0.143166	0.161044	CRN
0.192697	0.172588	0.194294	CRN
0.181549	0.16419	0.184262	CRN
0.182734	0.162852	0.180637	CRN
0.11559	0.099819	0.121049	Polycrystalline
0.120637	0.091685	0.121243	Polycrystalline
0.01309	0.010199	0.012818	Diamond
0.101637	0.085041	0.102466	Polycrystalline
0.184525	0.164527	0.190697	CRN
0.209424	0.187301	0.216521	CRN
0.04309	0.038199	0.042818	Diamond
0.189389	0.173449	0.189501	CRN
0.162485	0.152298	0.163362	CRN
0.158356	0.144277	0.15688	CRN
0.201512	0.182613	0.201439	CRN
0.130926	0.119339	0.130767	Paracrystalline
0.193118	0.175285	0.192753	CRN
0.160262	0.143544	0.158683	CRN
0.161936	0.147224	0.16165	CRN
0.178709	0.160642	0.176341	CRN
0.149678	0.133861	0.14998	CRN
0.150918	0.136195	0.151073	CRN
0.178379	0.158968	0.178253	CRN
0.152627	0.137513	0.153148	CRN
0.042282	0.028402	0.040491	Polycrystalline
0.144094	0.127398	0.144648	CRN
0.18376	0.164722	0.184853	CRN
0.178178	0.159236	0.181118	CRN
0.17868	0.159468	0.181335	CRN
0.163653	0.145232	0.168163	CRN
0.165936	0.148316	0.169255	CRN
0.187932	0.167757	0.191185	CRN
0.081147	0.057574	0.081394	Polycrystalline
0.203592	0.182334	0.207464	CRN
0.180098	0.162525	0.186464	Paracrystalline
0.18095	0.168558	0.173755	CRN
0.147434	0.13623	0.153505	Paracrystalline
0.14859	0.139168	0.146005	CRN
0.144543	0.134168	0.142974	Paracrystalline
0.217465	0.191746	0.215536	CRN
0.170528	0.151996	0.168614	CRN
0.178934	0.159043	0.182208	CRN
0.1417	0.124793	0.138583	CRN
0.168012	0.150683	0.170755	CRN
0.159356	0.142964	0.159396	CRN
0.177684	0.163886	0.180614	CRN
0.20709	0.184339	0.211099	CRN
0.00309	0.002199	0.003818	Diamond
0.165856	0.144261	0.170255	CRN
0.187543	0.168793	0.194052	CRN
0.016418	0.013199	0.016818	Diamond
0.176731	0.162543	0.189521	Paracrystalline
0.200372	0.180996	0.200849	CRN
0.188278	0.160902	0.196958	CRN
0.186043	0.16798	0.191552	CRN
0.02809	0.024199	0.027818	Diamond
0.03509	0.030199	0.034818	Diamond
0.236856	0.204918	0.234677	CRN
0.193075	0.170683	0.203349	CRN

[truncated: 11 more sheets: SITab-1 Fig-7, SI-Fig8, SI-Fig9, SI-Fig10, SI-Fig11, SI-Fig12, SIFig-14, SIFig-15, SITab2-Fig16, SITab3-Fig17, SIFig-18]
